# Supplementary material for: Alternative Splicing of a Multi-Drug Transporter from Pseudoperonospora cubensis Generates an RXLR Effector Protein That Elicits a Rapid Cell Death
Source: PLoS One. 2012 Apr 5;7(4):e34701. doi: 10.1371/journal.pone.0034701 (PMC3320632; doi:10.1371/journal.pone.0034701)
Supplement: Table S1 — List of candidate effectors of Pseudoperonospora cubensis , their annotation, signal peptide prediction, RXLR-like motif, amino acid sequence, and expression. (XLSX) [file pone.0034701.s006.xlsx]

## Sheet: Sheet1
Table S1. Candidate effectors of Pseudoperonospora cubensis
Ps. cubensis Effector ID	Annotation	Pex --HMM	NN Cleavage Site	RXLR	Position	Sequence	Expressed
00016_0_19_1	NmrA family protein	0.978	18	RSLR	47	MSTFLLPITRRSLPFASSLLHCVSSSSSSHSHRVRFLISSNSRDLERSLRLRFPSLLASHAHESVPDWSSAQDVQEALGICDGVVMAASGCGDDVMNVPNNSTDECLQCEQNVATRVSKDHRVIKLSWTEGFVEERSPSAIGRATWRLEEELKLRLGEGGVWAHNLTVLRASTGMDAFLRGRLFDLVCGRTLSMSIKKGRIAFVHPLDVVECLSALVVKKDSSESGGKSAGGLFKLTGPEALTFADVAELLSRGMGEKVTYSHFPLWAVQPARWVRGVPGDAINEELAVIRALEAGAQDAVDTNFIEMLLGRKTRSFRTFIAENVAAWPRMDLVYDA	N
00025_0_28_1	Conserved gene of unknown function	1	19	YNLR	109	MQSFVPILLLALAAVATYAQSSPDSVTAPPAPDSPSMPTELPECSAAQVNEAQIILTSNQHQEQCETALHLSAGTMLQVATASANILCDTASCITALQELYNVLPNCHYNLRGLQHSAEELLEYCGITPTNTTDSKLSSNPAELSAASNSSSKDTPSTASNTPVANSPSPESSAAVSTITVSTVLAMTIGIAALT	N
00027_0_29_1	Glucanase inhibitor protein 1	0.997	21	AGLR	46	MKLASTIAAASIAIGAVATAAEDEHVQRKLIIGGKVVPASTKTYTAGLRLTEGGVSFCAGVLVSSKHVLTTMRCGTDAKYVNVGTPYVDGTEYGEVIQVASVQNHPLATNETNVHDFAMLTLKKQSNFPAISLSNANSIIEPPTLTKAMGWGNTSDPDGHPSHELRYLEMQVWNHTNCSAAYDWVGDADVCFSGASGTDLCYGDYGGPVIIEGKNGDSDDVLVGISSFVSCALPDAPSVYARVSAVIGWISKITGDTKKVKDQVK	Y
00029_0_18_1	Calcium ion binding protein	0.97	16	NRLR	55	MSRLLLTSLRSPHTMAAFAAASSISLAYRDSTASSEPSSFDKPTFSERTVGNYENRLRRFSSPERVFEYFSSVEIDKHFYMTKEDLARAVTPYTFRHGAPLSSKNPKFNAKVKSTKNTKEVADEYLRRVKNVLIDKTNVTQADVDALLAFRYEQHVDFETHVKTLRALQITNAKFDHFIESHGGPPRTKSFFDLVDADGDGLISYPEYSFFCTLLAIPERQFELAFKMFDTDENGQLDHREFKQIMDLMRLRTPAGRQDRSLHGDDVPIFKHLFGENATKSLSYEEFCAFRRGLKQEIMRIQISFSPLMLATGSFLLSEMIYDVDGDKVLSPREFGMFLISHVDQRHIEKWVERVDKLLELKVCCMSSLILQCKVTTSPTSCIKGHITEQEFMDFSVFL…	Y
00042_0_9_1	Secreted RxLR effector peptide protein	0.977	20	SALR	68	MRFHYVASVAAAAFVMSAEGLQIAPDSAETIYVQTVTETRSQPGKTERFLIDEPMNAGPKKPTGYGFSALRGKDDFRLRQGVKGYKDKGDNPSAYYLNDEERFFGKKKKKKKRHHEHEETEAPASSGSASAEEEAEAEEAEEAEEEDDDNWLIDILRDKVGA	Y
00046_0_24_1	Conserved gene of unknown function	0.984	20	GRLR	20	MILVLLVMGGSALLVLEVAGRLRFSGYFVPQRGHNGQLGFYHEMDVDMQALRDTTGRPEGKLFPASALNPREVRAWMSERRKRTNGRKFLVGCTSHWKGYVLRSFLSLFKELKTEHGWEDLDTSKDPISVIDGMDRKRAPSVMLFCLNSFRYPMALLQEYSAYFHKLRALGMIVAVWNDDLHYYDQFNPIVLRNEILTKADVLLGTYTYFMDEYFAKVTNLVDARDLPFTVWLPHSSGPDFVNASFNEYPINKIILSGKLGSNWYPLRHWLSIYQQEHQSVMDVYQHSGYYVAENQSAIYASYLRSYRTGITTTLIFQYVIAKIFEIPSTGALLVVNRDVTPLLTALGMNEGEHYVGFDRRDPETIIWWVSDPRNWPEIDRIRRAGMKLVREQHLVTNR…	N
00059_0_10_1	Conserved gene of unknown function	0.975	28	DQLR	20	MSNYLHTSMQLLYLTALLAMMNVPDSAAVCDGFDQLRLALNTNQGGLADELIACVAPLLFTPMHWLPTNQAHDFCQQEACQSAVHQLKLFPSCMWESQVPSTSDTSTLAIAQQVMRDCVAST	N
00061_0_9_1	Conserved gene of unknown function	0.996	20	EPLR	41	MRTALFIMIPLLLVSDNVVADTKLVSACSSTLSDNAPPVLEPLRRDIGNDFAHLFVGILGHSALSKFLLSTAGSSCLANMNGTALGQVLSSSTSYSVCAVALEMLNIPLVQYALGNLTVYHSTNSNTMDVFIDSLRLVDEAQVEHICSLYVDGFVPCLRSQLLPSLTTLRSTSAHGCCAAWETESVSLYGYTITGLYTKIAQLFGDVFCATQTPAFNGLSSQRCGFTFLQSSGEVANTTFDDRAGALLESLRVPTSQACLEAEGEAYYDTDGNVIKAVSQEQYTASGCVVALDRLATWMSGLPLADSRSSSYDVDLQSLFGADKCINGATVFSLIQDMLPSSIVDVVRTRFSNACLHVPIIYADGCNFSRPASLVNWNYEPQRAKQVTSNDDSDNSSLI…	Y
00087_0_18_1	Conserved gene of unknown function	0.999	18	HELR	43	MSWSLMLLSCLVVANVSRLEGGRPKAINYDALERAWESGDEEHELRTEGDEHYRQLAHKSEEEAKALGPQMVFVTLKDGRESLPDVALRWKEMLWNGGVRVDIYEVADLKLLVGLQKGIFINDMMKFLSEQRNVKEYEWNGKVYATHGSRKFKHKPRQKQARRGSGKKTTRPKRELDASSKHSRRKHVHTDITTRKREPHGEL	Y
00093_0_14_1	Extracellular lipase	0.999	20	GRLR	57	MRSPQVLLPTAAVLFALSFAADPPTVTVKNGSYYGVYQSTYHQDFFLGIPYAQPPVGRLRFRNPEPLNTTWTNLRNATEYSAECYGYGPDQWVLGNIISEDCLTINVVRPSGTTKDAKLPVGLWIHGGNFQQGGNLDPRYNTSHIIHEAVKAEKPFISVSINYRLHGFGFLWGTAVKEAGVGNLGLRDQRLAMHWVQENIAAFGGDPDKVTIWGESAGGWSVGYHLLAYGGRDDHLFRGAIMQSGSPAFSRLRYTSASDWDVFFDRITSAANCSSSIDKLDCLRQVPVNTLSSIFNSSTTASARFQPVIDDDYIQDTGAALLSSGKFVHVPILHGANHDEGTSFSRRGINTLEQFLSYLASRTQSEQIAAELADLYPDIPEIGIPGTLHGRPGNDTNYG…	N
00103_0_17_1	Calcineurin-like phosphoesterase	0.999	21	DTLR	32	MIAFMFSFLLGSAFLSAKVLAEKPPLSYQYEDTLRDKDLRPIVQYEDNVWDAKRDDLDGFLRGIANDDEAVTLSGATLTATPPVLRDGEDLVISWSGVKHPHHTDFLGLSCGPKTHDKDFLVKIGITEANGPGEDGPELPQSVRFSGLYMMRCNYTVEYFNFQPQGNIVASLAKVQIGMAEAFTAPKQGHIAFTEHVDEMSVMFNSASRETPVVKYGLDSTALDSQAEGKSKTYTAANLCGRPANLTSQQWFRDPGNMHTVILKGLELGTRYFYKFGSEKDGWSLVYSFMSRPDPSVKSAKFIAYADMGVDSAPAATSTAVRSYQDVMDGYDSFLLHFGDISYARGHAHMWDEFFHIIEPYATRVPYMVSIGNHEYDYMTGGANDPSGAVGADGRMDFH…	Y
00107_0_4_1	Outer membrane assembly lipoprotein YfgL	0.961	23	DPLR	59	MNHKFKLPLAIAIASAVLVGCSSNKVKEVKPNPLPKLTESKKTLTPVFSRSVSSTDKADPLRLQLDASDGVVFTLDPKGEVAAYRGKQRIWEKKVSKLGLSSGVEAAEGIVVVGNSKGQLFALDQATGEQKWTAQLSGALLSPSLVQSGRVITVANDGTVFAHDATSGQQVWAYKLPNVQFSLRGQASPVSLDPRTVLIASANAYVYAIDTISGIPRFQRRVAVSEGRSDIQRLVDIEGDPTVAGQFMVTTSFQGQVTVTDLASQRVVWSEDSSSTKRPEVYDNKVFVSSTDGKLTAYDLATGEKIWENDSLLNRHLSNPVVLGQDLVVGDLDGVLHLVEPATGKLIGRSKTSGEVNTLRVIENQLYVSTRKGDLSIWQNR	Y
00111_0_2_1	TonB-dependent siderophore receptor	1	32	SPLR	12	MISITASRHPLSPLRAIPLAAAACLLGHGAHADEPVSLPTVTVTTQEGAPQARPAATGSRLDLTPMQTPASIEVINRQQLEAKGDTSVIEAITRSTGTTSLGHPGNSGSSLSARGFTDTTSVMRLYDGTRQYGGVGVSFPFDTWSIDRIEVLRGPASVVHGDGAIGGVVNIIPKKPTRGPVRNEVQATVGTDGKRALAFGSGGAISEQWSYRLDVSGDRSDGWVDRGDSSNRTFSGALRWDPTADLSVQLSHSQGRQEPMRYFGTPLINGVQDPAVHERNYNVADSTIRYKDRWTELSAQWSPRSDVVVRSKLYHIDSDRYWRNAEAYTYNAGTGLIDRSDNTEIGHEQTQTGNATDATFNGSLLGRPNQVSVGFDVNRASFQHTNNTYTGSSGSVDPY…	N
00138_0_12_1	Rint1 protein	0.992	22	MRLR	38	MPASPLATLSSTLLTSVPEAASEHDVNWSAVSSVLKDMRLRSQEELKELTMALDSHVTNLNVDTVGEHDDVLALLNELKSLHSEIAGAEQHFRQLESVVRPGLCKLRTLQSRAKYLEMAVQVEKLSQEAKNQAVEASPNALKAFQDFGAFVATIPIEFSVIRKEAARRVEDLTKDLRHFGVQKLQLALETIGWPEPLSTQQELTKKEAELCDVSKAFAYLLTLQLSQQSQSASTTMELWAMDCVLEPLLLRFRYHFERAESATNRLTKPEWYLSHVHEQTNAHTRFLAHALTPELHRHREEIHCWDAQILLLCGLVKSASRKLKQDLLTLLAHPPLLCHTLDEILLFERSIDEDIGYDSWAGTDRHTYPRCIDVFTSNNDVLFAWTNTDVEYAHRVLSS…	N
00139_0_18_1	Conserved gene of unknown function	0.991	27	KQLR	102	MSTQFAAKSLLSVASCPLIQFIATTLADHKQGVCMRSCHAEDTCCVAFQLALSLVSSVPAMLECSSLFSKLELLTFHDKTTLERYAQHGDTEPLGACSFLEKQLRYELEFVGGPCERLPQCELFAFDAHLWHKSSIPTDSIREERRLDGPSRFTTTLANTIIQAIEDSGGLNSSTPLDVVLISQTSWELITELETESAFATSTSRAAFTDTFANLMYHLVLSKCSRLESTVDSNVENFSTIANTAACGLNDDAVYSTDTERKLMKRLYETYAHYLALPVASSLFDCIVQTFGKAAMDCYPVTILMILSPTYKKVDVLRFLSHCLTSPWHGFLWPRSIRASRDGGERHFPATVIAKGVEFIIGRECPRLLRVMNQCQSSVSSLVLRWHSQHFWNYFDWHN…	Y
00145_0_10_1	Glycoside hydrolase	0.997	17	CALR	101	MKLSIIITALFAALADGYTNPITIKGYAMFDAKTGTSFAVKGIDYYPRPNAGSLNVNNYDFFTDAHYDVWKDDIEHLAATGVNAVRLYAVDPSKSHDKFMCALRAKGMYALIDLAANCEDCAITQKAYPSCYPAHLKTRGEMIVLAFAKYDNVLAFSAGNEVNNEVGSDASVNAPCQKKFLRDMRAFIGGCKNVRKIPVGVVTADTAASKNSREINAKYYSCRTNADDKYENAEWYGLNAYQYCDSTIKKLEDAAGFRKLQTDFVDYGMTIPVMLTEYGCLNPSFPTINKYEAQRTWLQAGWLYSSSFRKVFSGGFVFEYSTEKENSKTSAWPFTAFGDGNYGLGYFDPENCDHKNVSCKYVAMPNYNNLAAQYKGINISGESSMTAFKPDRSTTPECP…	N
00157_0_3_1	Strictosidine synthase	0.986	27	DKLR	110	MLSLPSFLSRELLAACFFVMLLSSAVDQYPSEVEPQPFDYAYDLHMNQQQARYDEAKALIRDTELFDAPVTEHLFVNEALSPEDMAVSQDGVAYVGLSDGRIASFQVEADKLRNFSRTGRDVAECGTLDMEPTCGRPLGLVFAAAKPFAKFIQRIPGAELFAGDQVLLVADAYKGVFLFDARGKRTLLFSRFGDERVNFFNGIAVVQETGEIYVTESSRHFPRNRVVMEFLERMPTGYLLRFDPKEDRVLVEASRLGFPNGLTLDKDGHALLIALMFQNKIVRFDFKTRKIENFASLPGEPDNISIVKVGAGANETEVLMVGLVSRNDGGIFSYVKENVKMRKILSLLPSWMTVLFVYRLGLFASLDLDTGDIRYVYEASQGQTPIVSGVARFGDHIYL…	N
00158_0_12_1	Serine protease family S01A	0.997	22	SSLR	60	MNSVFVLLYVASIALVTDPVTAETKGNVEDDFDSENLCIGSDPTTTSSTTVPKGTKPYVSSLRNDSTIDGLCTAILISPMHLLTGVDCIAKDIRYASIGSHYSSGTEDGELIKIVAILCHPNISESSQYSFDFVVLQLQTPSSFKPIALGASDIKDGDTVTKLGWNTIGGEGQDVHELQRDDVELISNEECAKQTFVDESMMCSRPTGNQTSCSDGYGGPLIVERPEGDVLVGMVSSGADCSKPGYPSYYSRISIARTWIETMTRGNCYR	N
00161_0_14_1	Tyrosinase	1	19	VYLR	66	MSSLTWSLAVLLLFCASTAQVIPPSRTTTRSRVGPTTEASEQLTMAACGPRIRKPWELLLPQEKDVYLRAIARSMDDGYYVKFIEIHTEQMTTAEAHNTCMFVYWHRLLLLGFENMLRSYGGEFSCITVPYWNYVDDNQRYMMGECRSMEECSLLLQEFGGSLNGLARSVTINGSPIDGTCVTTPPLDHFCEATHLRRNNCARCVPRGNWSNSPFPPTTTVSSLARQLFETPTIAGVVANLELGIHSKYMRPKRMMDLTDFVSHFDGCTDTIHNALSGAMGVLEAPADPIFFSHHATIDLLHSIYYKCVVGNTVPLPLEQKLGDPRMYTDCPRRQPLPVDAMDQNVLLPQSDVLLRTGEEGINPTSVFSRSSMLAPFFAALPSEYLSFSDIRDIGAFSY…	N
00161_0_9_1	Peptidyl-prolyl cis-trans isomerase, parvulin-type	0.991	23	EALR	36	MDTPGRAAFLCIGTAAFHPPAWACMPVEANSHARFEALRDNRHCATYMVATQRVNLFGRDQESCDHVLGNPSVSRKHAAVIHDNEGGIYVVDLMSRHGTYVGRKKIPPHDPYLLHDGDIVRFGQSVRVYILKGVGSKGNSAPVKKSWGRKLRVPHVSISAVVPKRSPGKPKASSAVIKLVNSVCYGTLKDEKVVKFITGVLELDGEGRQGVADTLVDRLQAKYEFYATHVHRNAFVATMALLKQNLCVQELEENLDVFIQISQQRNDNMYRADARKLLQAIAAVRLDPDNPQFNETDSNEEDFGSACPPTANNREGRERSISDEGKALFLAGHSTSFPGRTESAGAVSEPGLTRKTSFRHNEPQYQTSHPPSSYESNEESESRPTTAPPISAVADNGTK…	Y
00163_0_5_1	Gene of unknown function	0.995	16	KELR	87	MAGFIALVMVVAVAVAGLLSKRWVRERHLLLKDSVKKQEEVDAEGVEIVVQSSVHERRLKLSLPILSSVHLPSPVGPMKSSIRSALKELRSRQMVQSLCSRFESRIKVSNESVPAKVSATKSIEALHLTAGRSRRRDARDERPAPVSLACEASKHDATKSRSNNLNKFLRSYASNLDNAITAERRATMTSDVISTKQKAPMVTGTEDKTEQLSLGYTKKTSMQVNETFVIREKPGMNLGKAPCYDFETVECRTHAMSCAFVELDIHALDSESGCSNQCDSPPKRDREEEIVFAEFTNCGPLVDKSFGERDEDNNKTSLKRNISLALRLPTDFTTGDCATDDVSKIFESKEIQNKPEICFADPPAKAALTRFRQQVPSNSRRVRNITTLKM	Y
00197_0_12_1	Leucine rich repeat containing proteins	0.934	15	FRLR	43	MQSLVELAVAVVALCTPVQELLDYVEYLPATIRRQLFRKLHDFRLREMEVAWEAAAKVKAPEQCEGFDPQAGDKFLFDRETQRVWELRMKTARVGTDLIFMGNTAAAQGRNYRLVFWEHQFRKLLKTRTSRKLAGSEDVFVQHKKLFVDVVERLKVHGREVCDDNVKLLLALRQLRRLEVHHPEQQKMCWDALDRLMQDHLHLTELGFFHGKLSDAQIARLCYTLTKPSPTLEKRLDTSRITTLELVSVKIRAEGYRQLVDLVAKMPQLVQLRLANSITAFNTKLLMDAAFRASKLQRLFLGHNELEDDAFIGLAQVRNPLPLRHLRLTDNDVSSTTTRAICRASMDGVLNVERLELASNLRIGDPGIHALTPMLASPSTEPAAAVLTHLDIRCCSVGL…	Y
00223_0_11_1	Conserved gene of unknown function	0.977	21	PNLR	40	MKTFKAAIATALVYMTSFAIADQPSDTNAADANLAMSTKPNLRGQDAPAFVVPIGAIRSVDDKGNNIVILNSNILISPSDRLQFANTIQKMLSNAPEVDPISSMSTEDLFGLLTRLATNPAARSHAAGILTAAKSGDTGALAGHVVDLLGAAPTTSMDTPVVASTDASADAPASSA	Y
00256_0_4_1	Aspartic protease	1	21	AVLR	21	MLRCSLLCSALLLALSASDAAVLRIPMMKRNNDEFVSSLLRDIHALQRPTVWSPFVDLLEAQDDVVDSTTDVVDSTADVLI	Y
00280_0_4_1	Histidyl-tRNA synthetase	0.947	34	RLLR	73	MACARVSISAGRLSVVDVCSVAALNAHVLLDASASSSSSTTAASFTLHLSSSSSSASSSLHVRRAVLVLLLHRLLRINSIENAEYVAAMLNQKDQVPAQVSSVDLPVSLSPVQQTAITNTPLVLLAETVLAVGGARSLLPMADAVAAITCETLRADTAAFEAEFVDGVRPHRGIVTSAQNLRLVLEGSKFINSQQGKAAIDMAAVRCIPQYHGPARDAVLVAYKVVETEINGVISDNATAKHAGVSIHPQVLKMALSTTTEALHVLLQGSVDRLQLLDTTAADAPSAMLAVELVEATAIALTRELEPSLKFFEEEEAQLKLRMNEKNAKVQEAAAKAAAAAAKEDEKLAVMPEAQRNKILEKRRKKLEKQKEKESAKKSGKDDLKIGLGSQAVRQYLAS…	Y
00296_0_6_1	Endo-1,3(4)-beta-glucanase 1	0.995	16	SILR	45	MKILVSATALIVAALGRDGVTSAIGLDLGEGLGLQGSIVEGVTDSILRNPSLFVLGANAVTQQSSKSGGYFAPFATDAPSEKLFKRNGSLATLAPIINVAEEALDQPIPTNKWWGNLIHVTATNLSENYPAWAQPYAFMLPKVAPFGLHAYYPYTYREMAPEVNGTVRWYSHGIHNDMTLSAKEFNETKPTYEVYSWSDVGINLRICDSGAGGCMDSALLSGMAFVSAKYDGQLTPRIDTEHNITYVDNSTPGKFVIHLNNSQTWVMYTSDNNVSFHVEKSVMFSVNATGASLVADREYTGTIRVAVLPEGESDTVYDDYAPCVVRAGTVSMESRTDYSLRWDVEGSTCELVGLLHFALPHQINTMTGSPMRADTPGAIVLHSTTRGLMVGQVSLTWSF…	N
00302_0_12_1	Protein kinase	0.999	23	KALR	53	MAVASKWRSRLFMLLVAIQVGTSAVSATPMASNAAASSSVGNSGGPESFAALKALRQECLASPPSLVTLRQSATLPSAAYVIYKDCAILTIRPESQSNGLQSMDASGKKIEVVESFPEVDSLDLSDNNIVAIGGTKRASITTLYEDKMLLSIHIVVTLCVDLSANEIDDLTNISIPDSVNVL	Y
00313_0_9_1	UPF0554 protein C2orf43 homolog isoform	0.98	33	DHLR	45	MVSPSNVASFIKSLKLQAQRHSVLTLLLALALARYVYRRRRGHLDHLRVHRALRHQLATELDSCRPDDHVSPGRLTAPTEEWHVVAKDGTQMQSLVLYPLHETEHKTLVLVIPGNPGVPFYYLPLMQEIVKRHGRYHEVRCLSHAGHCMPWKNNGRTFTLQEQLEFKTFYLQQRLRDDPSLRLVIIGHSIGSYFLLDIARRFPHQVTKLVLMQPTIMHLALSPKGRQMMPLFNHYKRGAALVGIVEFLVPSLLRRWIVRCVVGSRTSEILQLASLTLVNANVMRNVLGMAANEMKDVTELDDEVVAKFEDKILFVYSTVDEWVPAEFMQEYQVRFPKAQHRIVPQGHAFMMETNGTRNMAAHISQWLGDALDEKQERKIDTTIA	N
00322_0_13_1	Conserved gene of unknown function	1	20	QLLR	44	MVMSMSLMLPALVLLNTALAQQQASSDVLITMPVNIDGSLKNLQLLRGESFEDAALSFARSNGLMAAANNGQMRDVVDQLSGLLKDKMQEAEQNNLSKKPPTQESRPSVQLSIPLTINGYSSDLLKYETETSEAAVERFLYASGFNMDVMREVYPQLVTLVNNKLEELQPPKKELFAFTLLLDGRDITVRHFEAGIPMDEAVQTLRAIGVSDGEFMDRVAPQIATQIVNEISNRAKTEAETTSVATELPPRSKDSVVQQHRRELFSEPLTLNNQAAIMVHYEGSTAKETAISFLSENGIADDATIESLMPQLIGIVDTRMAALLEQEAQTQAQATVERQQQRQPLLTIPINLDEGRQANLVYFQGDNIEATVHQFLVDVGLGENDRYNQNVAQLSTLVR…	Y
00333_0_3_1	Lectin	0.994	28	EGLR	46	MSVSRVSFSMLLCAATLLAVLQYSGTNAKRMNYVSFEKPFDIVNSEGLRQIGDNFVYGGDTAVNRHFARLTPDRQSKRGHVWSKNKLAVKEFAAVFTFRISGQAKSWFGDGLALWITTSEFVQGDNHGFIGEFKGVGVVFDTFVNQEHSGGHKDVTFFENDGTKTLDQLNDMEKMGCMAPGIRYHEKNAAFSPSLNMSRAKITYTQADQQFSILIDADASGNWVKCYSQRLTIGDDWINDAYVGISASTGGLADNHDVIAFNVYDDVIDSLATQADQKQRDAVDKNLETSLSNGNIDDRVKLVKRKYSQLIEDFEYQFTALKESTENTIQKLKEQGAADEKRIDELEAWVSGKAVERVHSTVNAIRDQMDTHLEETVKETAAKSSSWKTPFFIVVLIVA…	Y
00337_0_13_1	Conserved gene of unknown function	0.994	24	TSLR	82	MQHAFSAACATAAMAAVVFNLAEAHGYISKPAAQFVDPASSTKYVKTITADVNSAFRGLKWDDRPEANAATFTSSFINAGYTSLRDMLDQQVPDCANTRMDIAPVDVSSLTAMNWQNDEEKKGFIDSHRGPCEVWIDNTMTDHQDDCVATYGSVYPASVKTDFSQCSGDCTLRFYWLALLEPKWQIYKQCVPIVNSSGAQMQVQGTVVPAGTAFSIASESDNGYQKRTLRTAEAAPMHLINNAAVNWTDTHFLRAFNPFLDE	Y
00338_0_9_1	FK506-binding protein 2	0.998	19	AKLR	27	MKWTTFIVAAAVAAVQVQAKEDLPSDAKLRIGVKYRPEECTMKSEVGDTLSMHYTGTLRKDGSKFDSSLDRNEPFEFPLGGGRVIKEERLVMTLTFVCWGYLVECKQGWDQGLVNMCIGEKRRLTIPSDLAYGDHGSPPKIPAKATLVFDVELLDIKRKGDEL	Y
00343_0_6_1	Haustorium-specific membrane protein	1	18	ITLR	58	MVLWALLLLLAVAQIAFAKTKVAPVDEDIQLSKAYGGPGGIAFSDMQFIVLGQKLSSITLRGAKRVDAITTRVAKPSNATWDHGGSGGGEATLVLEEDEYVNAMEIHWAKKKGSTRIFFVNLTTSEGNYVSAGVKTALSDTVTAPKGFHLSGFFGRAAGEINQLGVIWTRIAAKPALLTDSMGTDWYGKKIRNWVGPTIGTPRDTACYRQTKPFSHNKNCPLGYEKGKTNCLAQCPLAYPVSCFLECIPQNDDCALEIAQKAVAALAVIVNVATAGMLGAIVTMYQGVKREFYCAANVVGVVRSLVYYLRFQQTTAPQGTVEEMAAILYQSDVVLVDLPVAICHCLGLPVSTTMVFTGVVMMIVEAIVKQVIVNGDVILSSAQNVYQLLNNATLVNSTT…	N
00353_0_6_1	Protein phosphatase 1L	0.999	17	DPRL	59	MAQLVMLALSLQSMALALEVPVADVASQKLLTDRTWFSQVAQVSRRVTDDTIACAAVSDPLRPGLTVEGYELVERSGLLGVCKHQQTLWTMETRDKMEIVQWSTTSTAASVCPLPGAASRFAVPPLPPPQSTASTTTDLEEQGLDSPEGPVFEYQYMMEEAERIYMNARYRLKKKFDAGSQGEVWRATRRHTNRQEEHFVLKRLFLELGESMVQMGLREAHFGALLSNERHVTRFVEYFFRPAKVMEPQTTSELWLVFYDEGKSLRQYLYEKMEVGNRQASDSAGVVLQPSRFWEKLRTDVRGENVLREIMRQLLQGVATLHARGITHRDIKPSNILVSIPPSTSTSAASPIPVVKLADFGSAVDDYTLRNLYAADGGNEASTASAGPSQAEETREYQP…	Y
00363_0_10_1	Conserved gene of unknown function	0.988	23	RALR	60	MGLRDLFLDVALLFLMHTQHTWALYHNDDVLKELVGIRRVLDAEINATDYQLELYQQKARALREAIAQIQSGHGYNKSQQSVSTTEDSTDDAAASQQRRTRLHESPQRFSDWFKPQGIFLPVNSSYLLTQLISFRPNAPLVGRRRQGIARRKTEAENDAILQFLLVLDPHSTVLSLVHPTTFKLMWKHALDLPLTSGNDAFLVADMFFVSERSAYLAVLSTTGDLALFKLRLWHNRRIVAGDPRRLDAMRDLEEKYLQCPIGQGSLNALGESQLPWLYHSRSFLTTPAIGKYLHVDIENVFAATLDRTWQYDRGKVAVVTQSYRVLVVVSDSTGGHISILHGDNGSFIKSIDTQVRPYDSNVIRLEPLQSSRGLVALVTQSQVLFMDATVPRLIPVVCE…	Y
00367_0_2_1	Avirulence 4	0.991	19	KFLR	47	MGSLANYLSVLLVIAAVFCADSEAVVNVTQAVNTTANDVREKKHGNKFLRGHKKAHTDTDEERATAVIGTTYLGKDATRMWLENELAKKTSIKEIFPKLLWGKSLEDMATHPNFKAYAKYVRMFNAKNSHDEEVILRVDGLKLNKEQTKILFQELLNGVAVNGKQLHPVSPDDMAEVLGVLGLSKAALVNHHHWRAYKLYEKMYNDFMKKPFAKFVVNAGGTPKTLERQKEVEEQLKLWALEGEAVKDVEKTLKLDGLTPEEMKAHLNFAAYTQYNDYYLIFAPIRAHIARKWAEAATSNAMKLTSAAEAAAKKAENAAKALEAARNEVLSANTKVSIAEARNVEVIRAAQAVKAEAAKAKAMKAEKAAARKTRTTQSKIEKAEAVNAKGSRAKSEKDV…	N
00368_0_5_1	Endonuclease/exonuclease/phosphatase family	0.95	16	FNLR	35	MHFAKLIAAGVAGIIADGAFSPRCVAAHELKVMSFNLRTSIANDPCPSGCWEQRKSRVKRLVEKYEPDLIGTQEGAPDQIEFFQSQLSFASTGECAGDCQWNERNSLFYKSNRWDLLETSTFALSDTPDVLPSNTWGLQYLRAAVVARFRDKNTSHVVCILNTHFDIALGQPQSAVLVAKRLSQRCQPEDVVLLTGDLNTVPQSSTIQYLTGQGQIDGSTTPIPMYDTLTAAGAGGPTWIGSSFGNHPMGSKFDYIFSRRDDHTCLRNGSILVDTFEGYSSSDHAVLLSHFCFGNGCEGCIA	N
00409_0_6_1	NPP1	0.999	19	SGLR	70	MNCWSVLFVFASAVGLIEAVTIPYDKVEPFKELVPKTVSDKAAVRFKPSLLVSSGCNPYPAVNAAGETSSGLRVFGYMNESCRGMPRGSQIYARSMWFETLWAIMYVWYFPKNMAADEGMERIGTTHDWANLIVWLDNPGIPNPKIVAVAPDVEDGSYLILHPPPANVMDGDTTKVEYLINPAHYNLHIVDTTTKPGGVFQDLITWDQMSDEVRVALNSTDFGYDALFPFIDQYFRIRLRTAYPIK	N
00417_0_10_1	NPP1	1	19	PQLR	48	MNLRTIFLAVIVSLATAQAQIIRHNQVQPFPQPVPVTASEKAAIKFKPQLRVTEGCHPYPAVQQDGSISGGLQWGGALDGDCTGSVLGSQIYARSVWVNDVWAIMYAWYFPKGQSKMFAPIISRWFGHRHNWKYVIVWIDNPDKDSSTILSVSVPESVGYEHQNPVEEKYLNGTSTKIQYYYNDLVGYPALQLTEVAGEFQDLITWEQLPSMARYSLNYTDWDTVKMPLKDGVFNDILENAWPF	Y
00417_0_8_1	Thioredoxin reductase 1	1	22	ASLR	79	MRACPSLLLFLHALLLPAYSMGKRQVKVGLGEGQIVLYPPPFFIVDGLDFQGIPLAYLQEQGINTSIEAQSWMQQHGYASLRAMLDDESLYKVTEEAIFECGLTSPKTETQAIPTNGTLQTSGYTLDGPCEVWLGNAKLSSGRNCHTEFENGQHQIDYSLCGDSCTVRWYWLGIKYIDHVYSWQVYKNCIQLGKIATV	N
00439_0_7_1	Secreted RxLR effector peptide protein	0.997	18	PRLR	44	MHINYVLFLAAGAFFASAQANSIATDSTPRDHLLTAEADSASNPRLRKTTVTAPEADEEKTNWSATIRDIGKKLQSKSGIEKAASLIRPKKWKEGTKPLDNVFAKLKGKNKLFAAQRKWTEYLTNADKPDATLAKMMQHGSNGDLYNYLSLAKKVDETKELATQLQRLQLEKWLKNNFNAYTFNTALKNVYKNTELPIWTSHEEELLNFLIAKHGNQELFKLLEGAKLKHAVAEMASALQLRLVERWKEAKVTSEIVSMWMGLKIDLKDPNLIVWVNYMESLLKLEAASNWGGEMSVSMNNSYRALFSVLMRQKDMPAAKQLREQVFLSLLEAKVSPTNMFQILNAKGRPIDSPEKMLFKDYRNAFNKIHVSGLP	Y
00446_0_7_1	Activating signal cointegrator 1 complex subunit 2	0.975	16	LFLR	73	MTLATIVSTLLASSDADLMVYLSTVQQSSLLNSLDTFLTRSIALQTRVDCDDNESQVAAARALSGDSRVVFSLFLRLAEAPPQALQLAVDCGLLHVTRLVPFCQLYGVKNASAVSDVLDALVNNVASFSTNIVTLRQLYMQQFHSLHKAVGQTKRDQAVDLTRNMYELCLSVGGMTTCSSVTELLLLDGKELELVLEHKSMLYSLMQCYEASLPALKRNESTFDDKAQTQLRLLIAKSRHVLLEVLGRCVDIALLQTDSPSGEKLLAGLHALCTGCMDNDAEHGSFLSDLWHLCTYKEKVADFFDRYKLDAENFSYLNMIIEELPRRRILPTMLVDDLAAEAKPKTTTSVDMKECTPCETAVVGEEMNPASCQDDGMETMVASMVHQVKDFFPDLGEGY…	Y
00460_0_9_1	Glycoside hydrolase	0.998	19	NALR	78	MSRLLVLFAASLSIRDVHSTFIDFRSVNGQITADNEPFYIKGINWFGGESIELVVQGLWPTATSIGDAMDLFVSLDINALRLPLAMDSVLDDPVVKSTQTAGSPSLAGKTYLEMLDVIVREARRRNILIMFDSHRIEASEPDFPDLAVPRDITPALQKLATRYCEDPGAWNVFAIDIKNEPKGKASWGKGDEDTDWNLQAAKIGNAVLKKCPRLLIFVQGVQTNVEGVSLKWGQAGGSLQGAKDYPVKLSNMERLVYSPHLISPGVDYKAPWWSDSSFPENMPELWDEYFGFVPKATGQAVVVGSWGAQMKDKNKKWANAVSAYLEKQSIGSFYWAFNPQSADTGGLVMDDWVTPIDERVALLAQLPTSSVDKIVAVYAKCKGTCSGNGGCEDGKCICY…	N
00465_0_24_1	Conserved gene of unknown function	0.95	18	TILR	29	MPTATLSIVLSALSEKLALEIYLMDHPQTILRDMRMTYNVKCSTSVGTAKREYMTLDLDDEDGFMLDHIKDTRRVLDELQEQHVTLIDDERMQNK	Y
00477_0_1_1	Glycerophosphoryl diester phosphodiesterase	0.993	17	SALR	46	MFKKAILCLSLISLVGCNDDDKTENTPTTPEYQLPKILVVGHRGASALRPEHTLASYQKAIDDGADFIEPDLVSTKDGVLVTRHENEIGGTTNVSTLSQFADRKITKNIDGKDLTGWFTEDFTLSELQQLKARERIPEFRPANTAYNDLYPVPTLEQVIELAEANYKKTGKIIGLYIETKHPTYFKNHNLAMEDALLKTLAKYKYTRDIAPVYLQSFEVSNLKYLKDQLDLHKTIKHAQIIQLYDAKTSQPADFVESGDTKTYADLATAQGLKDVAKYANGVGPSKGYILNFNDNGSVQTTSFISDAHAVGLKVHPYTFRPENNYLPKPLKCSQDKPAERCPSGALKEFEAYFKVGVDGVFTDDPALGREAVNNFEKAAK	Y
00488_0_5_1	CG33722 CG33722-PC	0.929	17	QVLR	97	MAVLVFVVELGILSGSAMFRVLNGDEQLGLAVSLAQNSVASPQKTHVSLEPTARSSPLPEKSDCAPPMESEDAEMKDQAAEEKSSDVPIMSSYDALQVLRNHSFDAVSRTAIMTLMKIVTNILSDPALLTCTCIVHAANPKVRAIRLSNAAFHSSVGQVKGGMEFLKSIGFAVIQETQMLVLNPNPCDKSVLEEGLRLLSIEADDLHVSPNTRPVVRERKADSDFDVFKTQITRVQMQPRGSSTTEVLVDALKSKQEQLVGHEKPPRNTTIALDGKRSSGQIGLTPEGSERSDAQLLISSLKCRRDEMEKTKVNWIANFRTQAMRELDELKRKRIFQAAIIRVQFPDRAVLQASFHPSETVQDVMDHVTECLDDQYKASKFYLSVTPPTQKLAATKTLA…	N
00495_0_11_1	Gene of unknown function	1	23	GWLR	93	MRVVYVLMAAAALLLIGSERVSARQVPVEKFGKAMVKKFPNSQLLKLKHTMKKQSAPKRWIGGPKALKMRKRDIKLLEAIRSNDEYALKVFNGWLRNGLTTKHLSRRLERENIAGFKDVIKRYDDFLKTFKF	Y
00503_0_6_1	Carbohydrate-binding protein	0.997	23	VHLR	29	MKFTAIFTAAVVAVVCVLQPSTAKEQASVHLRVHSVDKEAICYISCPKGSFCTVGTTVCTKPTNFQCYNPSTGRFNENGCSHGYKCVDGRCEQNW	Y
00506_0_8_1	Tenascin	0.961	29	ACLR	38	MRELLSAVLVPGLIFQGLLLGQFALGLSCDGGCSGHGACLRTTGRCTCFPGFAGATCASRTCPMGAAWIDRAWEIDMAHQPAECSAMGHCNRDTGTCACESGFEGVACERLSCPNACSGNGRCLSMRDAAALQDDRNFFVSTTYTLWDADKIMGCQCDPGYTGIDCSQRECPTGDDPLTGGQFHAVQDLYCQCVGCSGTFALSFRGQVTRNLAHSALSDALKAALEALSNIYGVSLSVAPGTALCSSAGSTISITFTNNPGNLPKLQVLNNLSSGGIVTVTTSTIGTRENVYCSNHGLCEFSTGLCKCATGFTSGDGAMPPAIGRRGDCGFSTGTPTCPITSNGVCDGRGVCSAGTSYACVCNSGFAGYDCSLRECPKGAAWFDGATAPNTAHALVQCS…	N
00561_0_4_1	Serine protease family S33	0.917	15	PDLR	87	MTIAGCFSLLPCCRSSKVIHESRPLPPPLPEAKYLQIDGICKIEYVEVEPTSKPGNTPPTTIVCIHGAPGSFHDYRYLIPLLAEHQPDLRILGVNLPGYMGSEVEKAFYLKTVSALKSAEVALQAIRQLCALSKTSNGDVFLIGHSFGAHTVINMAAMNETQRIAGETTNIVNIRGIAVLAPAGCVAQRIMKEIPIKMMVMLLRSRRAVVVRLTTRFVKHVYTKLLGFPKRTPAASCVSAVIRAGTTNFSVIRTQVKLLKEARKPLFVAWSLDDVLVESEIPEELGKLSHVGPRLEFAGGGHNIQKTRVEQIVAAMCAWILSIRGGDNFTELGMTQHFP	Y
00568_0_2_1	TPR Domain containing protein	0.903	22	DLLR	91	MTEQQALVALAEALVQVQALDADPGIPFTAICCALNDVERLVFHYKETFGIHSLHFQQGCEEFLLLSNVLAMKALQRTSMDDKKTSEQCHDLLRRAEQHTRDSGYLRSIPEYQHRSRRQIFRLITLNNLACHAKHSGKPLAAVNFLEKVLELQTKLQAVDSTNASMISASESALTRLNLCAVLSQLHRHTAAAAHAKAAVTQLKLSTLGDAPNLSIEVAQLLVVAHYNLAVELEHLHDHEAAWHQYESVLIVARRYQLQNELIQSVRAVLVHKSLINRPNSTQSQTPREPSDHSLRDRVD	N
00601_0_1_1	Thrombospondin	0.968	20	SILR	52	MFLGPSRFVVLAWALVTTVSLNAIAEQNTFGLFGGYSYGNNNPYGRPSIVQSILRPVDCQVGPWCDFSRCNPYSSSKTRRRPVIVWPLFGGAACPPLEESQPCMPQDCQVGPWSEYTECSLWGKKTRSRIVTLPSRDGGAACPALTECTPCDPIDCDVSDWTPWSICIVGKKTRTRLVTTFPQYGGAACPPLFEVQSCKKVDCAVSDWAPWKIFGRTKTRIREIMCLPDGGNPCPPLVEESPCNPIDCVVSAWSWSGACDPTTKLRKRTRSIVTAAQDSGAACPNLQETVACSACVVDPWSEFSTCNPLTGTKTRSRTVASAAVNGGADCPTLVETAPCDPIPCVVGNWSPWGTCDPKTLQRQRTRSVVTTPSYGGTVCPMLVETQMCTPVDCIVSEWS…	Y
00615_0_2_1	Gene of unknown function	1	19	GALR	50	MRVCTCVFFLAAFAVSVSANAANDGTSNPGTSTTTSDREVVEDSRNNNNGALRIVGTGTTNSSLSNAGNGVNVDELKPDDNEFEIEPQPARIVTDPPSTSPPKESAGSPDTKSGGSDNFTDSTPVVTSASSSKVSAMVPTVFALVSAISYAIF	Y
00632_0_2_1	Hypothetical secreted protein	1	19	LGLR	73	MSQWLRWLLLAVLSLLTQSSEPIYSPILALSPRHLIAFYPLSSNLKDYAPSGTTNGYKQDGYTQSPLSISASLGLRLDQGSGLSFPLNLHDDNFPTLTIGGWVQLSDAMVINRGCLISPNGSANGRALCVDRGQWVLGDQVLGIAVAIDVWSFVAAVFEQDSTHLFVDGEWREIHGKMKKSVVSHDVVVGASKSDLASGITGHVKSLFAFDVALSTTELNYLMTTRTEPLVERSAVPKTTPIAPVEQIIPHFYMKDKLEPFVHTRQAIDPDGDEYNAALPTLDDESRLSVELPSKQ	Y
00636_0_1_1	L-2-hydroxyglutarate dehydrogenase	0.989	16	ERLR	94	MVVAGAGVVGLAVARAAVCRGMEVLLLEKNKFVGQETSARNSEVVHAGIYYANNSWKAKLCVKGRELLYDFCQEFDVPFSQCGKLIVASSHQSERLRSILKNGLKNGVNDLKLLTRTEARALEPQVDCQEAVFSPSTGIVDSHAFMQALQGDAETHGAVIARATTVQGASYDAKSKMFVIRATQNDGRDEQEVECDYFVNATGIFAPNLLDKVTIDGGERVSVHPLPCVPEQFAKGTYFKLSRQNRPFSHLVYPIPEVGGLGVHATVDLAGNVRFGPDVEWVDGIDYRPDPSKAEEFAERIRTYWPEVRAELLEADYCGIRPKIAMNGKIFQDFYIADKHLHGIPGFVHLCGIESPGLTASLAIANTVVDM	N
00676_0_6_1	Ankyrin	0.922	15	AKLR	96	TRFSQLAIFTPLSVAVPSPVSKLKRSSKNHAKIPSEIQQCGVRWRKVHSGRFASHFAISQVARSIIADSLARSASFSNSMQLQLVSTDDLVSSSRAKLRPMRDYESASSVLNASQRAELSRQRNCVAFNHETIELRQAFRTAPEPVTVELPPRSCSPSSILRNRSTSAAVAACGNRQELELNLEINGMFKEKQLMKKKKKVSFVQTEPEQEQELEHSLSSSGDQCSCQNLTPTDKIKDMPSPIHAACRRAELQALKHLLSFYFGADLIKLVNSSCACGRTPLNVACETGNTKIVKLLLKRHADPNGVGSAMPGARPTLSSHIRNHRRRSIDPIFSRKRRQRTCFGIACKNRKPEIIELLMQYGARIDEDALVMAASRGHEDVIRTLMTFANADAKKKTS…	Y
00686_0_5_1	SCP-like extracellular protein	0.994	26	DKLR	70	MSSLALSKAAFLIIAITITCRSLTVAADSDNNATVGILPEAESVDYHLAMLDAVNKERSAYGLPKLCLNDKLRNAALVHSRDMAQKSFLGHTGSDGSTMSSRVRAAGYQWMSVAENVAAGQDTVTSVVADWMKSKPHRANILSPRAKMFECGYAYSSSSKYKHYWTQNFASGTGEKCLETSSVSQDSFEP	N
00746_0_5_1	Inactive ubiquitin carboxyl-terminal hydrolase	0.973	16	KPLR	86	MKLSLIFAAIMQPTTLEPTPLSSENGSLKSAFGEVVHRGWLNLKTRSMVNVRPRHMRYCILTRDTLLLCTFKFQPSTDDLQSGLVKPLRSYKVLGVAPWDDRRFAFLVSVKQVEDQVDKVLEIDGPTAAAANSWVHNLRMLTNREGEEWPPNTSLASHGGSDQGLSSHGGSDQGPSSHGGSDQGPSSDLPPDVVNPATNDKKEANLWVKGASVHRGLLNASGENNCFLNVVIQSFWHLTSMRHFLLHVEVKDESRTVESNVLRALKSMMTEYDDTSSGVLHSRAIRKGLSVLYSANRNFQEGAMYDAEETLLALLNLMHQQTEATEIEETHKTTMMVKSLVRLVSVDAHEEKPQAVFDDNSIPHLVFSHQIYDRYVCGSCHHSSSWDLYSNLVYSTYAS…	N
00764_0_3_1	UDP-N-acetylglucosamine-peptide N-acetylglucosaminyltransferase 110 kDa subunit	0.999	23	RFLR	58	MLPLQAFVVVFLSLWTSYPSVHASTVLLVTPENNASLTLAAELYRASQEASEAQTKERFLRESIQAYPEIAAAYNNLAMLVFKRHEREEAIELLERGLHVAEATQDLENVANIYNNLGFIARERGKYSFAYSLEALEHFDKALAINDSFIGALYNKASVLLALRRDLESMELLTKVLELDPDYRLAHLDLGRIYFEHGYLEKALQHEDKVIMMATSTEEKLQAMHNKGVFLTEYNFLARALQVYNEMLVIEPTLAYALVDMMNTKRSLCDWKDMETLEHRVVAAAQQQLKLEIREELVVLLPYDSTMLKISDTFRKHLAIRASSVYEQPSTLELLPLPWNEKDRTLDRPLLPQRLKIGYLSFDFRDHPMGHLTLGLIEQHSALARSVDTICYSYGPNSV…	N
00797_0_2_1	Polysaccharide lyase	0.995	22	SGLR	96	MLSRGVLRTLLLLSSGLLLVVAQTNTNQLVANLNFKSTEERAMTTSFGYKESRKSWVIDSGAGLIITINRGSCDITSISWNNAELQFSQKMTHINSGLRNVKSSLESLMDKTIQITCKATGLEHTYLFRPSENVIYMGTYHTAEMEISELRFLARLVRRELSNSMVPESNTDGMKAIEAKDVFADSKGMTASKYYSGIPFIEDRVHGVTGDKHGVFFIMSDYAYEKSVGGPFFRDINNQWDESNDLTFYMFSDHTRTEAYRYGFHGPYALVFTDGKKPAVSDVDFTFFQSLSLTGFIPEANRGSWTGTISDKMGVLSNSSVVVGFSNADAQYWVNVKSITEPFTSPKMIVGSYDATIYKNQLPVGSSSITVASGSVPASSDIRRDATRRAQSVSGEQSL…	Y
00797_0_3_1	Polysaccharide lyase	0.999	25	TTLR	88	MLCRLLFASVTTAVILLAAASSASATKTFGYTKGSDKYIIRTGAGLTITMRESTCDITSIQYNNKELQYKSKASQINSGLGKVTSSITTLRDSKKTIRVVCKTSGLEQTYLFRPNENVIYMGTYHSSDLVLPELRFLARLDTTVVNAGITEATIEPGMKGIETEDVVSDTKGLTRSKYYSGVPFIDNAVHGVTNSDAGVYFVISDLGYETSSGGPFFRDINNKVDVSNELTFYMNSEHTRTEDYRYGFHGPYALAFTNGAAPLVSSLDFTFFQDLKLTGFVPSVKRGTIAGTITDVNNVLDTSDVVVGFSNAAAQYWTNVAAGSKTFTSPLMKAGQYTATIYKKQLAVGTATVLVNAGATVTQSISVSYNMTSEPIWRIGEWDGSPEGFMNADKIHKMH…	N
00801_0_6_1	Glutathione peroxidase	1	22	PDLR	36	MRLLLLMLASLAVFLAADRSAANVADDKSFLDYSVPDLRGRQVSMGEFSAFRVILVVNVASECGYTDKNYRELQELYEKYHGEGFTVLGFPCNQFGGQEPGTPDEIIKFTQEKYHVTFPLFSKVDVNGDNAHPLFTFLKTQLDGFATNDIKWNFTKFLIVNHVPFKRYGTTTSPLEIEDDIVQALRSSQHVNEFDDGGATDGDYGDAHDEL	Y
00836_0_14_1	Conserved gene of unknown function	1	21	KSLR	79	MKTRVLSLFLSLTVLAGCVNAHGYISKPEASYQPNTVYTTYNDLTSASVNEGFDGGVYNGDPENNAKQFAEHWQSTGYKSLRDMIDPISPGFKFSLDTADPIDVSSYTEMWWQNDELKEGFLASHHGPCEGWIDSTMVFHYDDCVKEFSSYPAKIPTDFSKCKGDNCLFVFYWLALHSPKWQIYKQCVPISNKDSGEVTDDPFTDQRRTPAPNTPAPVRTSFGQTESRTVLAPARAANTGAGSTGSFMRRVRS	N
00838_0_2_1	Secreted RxLR effector peptide protein			RFLR	44	MHLNEILLVTIALLIAGVDASSRRSSSDRAKTTASVVHPTSTQRFLRGDANTNVEERLSLFRFTKAVKPVKKENLQKVLLSHLQKPPKAVKKVRFELTGTATLKGKSPDLAFTFLNLDKAGDDLFASPDFKLWAKHISETYNDDPVTLMMAPIVSRFDDERLQRMLEAAKKAGSSDDISTRLQNKIEDWIETKLNGFESLKVLELDKVGDHLLTDPRFKLWVDYMTKAYEGNRQQEMLIALYQKYKGKELARMLAAARMVKSMKGIAEELQDLQMAFWIDNKLSVNDCFKFFELDKGMDKILNNQDVGIFITYATKVYSKKPIAENLPINAFREEYGDLPLAKMLEMAKNKDATRESAKKMQLALYRQWANDHIEPYYYQKLFRQKSENSIEVKILNDY…	N
00873_0_0_1	Polysaccharide lyase	0.997	20	ATLR	82	MMQTLSSIAAFVIAATLVSGLPVPDGTWPTSNGIVTFADVFTIKAGEVYDGNMQTFNRLNLTCNGQEETGTSTAVFRLEAGATLRNAIIGKDQMEGVHCDGNDCTIENVWWDDVCEDGLSIIGGSASSVSTILGGGARYADDKIIQHNGPGTVVIDGFYAQDFGKLYRSCGSCRNNPVQRFLKMSNVFADLEIIQTQRVDPNVSIVMMNENFGDEAVLTNIFIKPGAENYTECSSSLGVQRGDKPLILHNGPKDPVCQYTMEDIHLVK	Y
00914_0_5_1	Conserved gene of unknown function	0.989	22	FLLR	12	MAPRRANFATAFLLRELLSALGAPLATVDSSNARADSFSESMSEDTESQVVLETANGTQSRVMLVRRTNSSQQTVTLVDRDYDVEGFIPTHVMMSLERERGYQTLGRLRGSVVRITKYHFATLKRCLATEQQARETSVCVPNVTNGKAQVYLWVDALAIVEDNELAVKAQPQVYTHPLVVKRLQTLSTAELEKELMINQGLLPIRASDGNRFDDDRPLLEEDCVIPEEQEQELEEQDDWGPFTTIERQPTDSELIEENGSVSMSESQTVCASVSPGKLQKTMAVSGDLSTTSADLLEKSSMSVRSSLDNQQYLFQQEDIRETFVVDSDSESNDTDGEHERDQNMEEAVVSTPMCQTQLSASRKHHSSSRPVTPKTTRKPWTIVDLTGDSPVKASSTTDA…	N
00918_0_2_1	Calcineurin-like phosphoesterase	0.994	19	FMLR	111	MNSVVVVVLFGISAALLVARSRLPSTGLKANVTKSLNSLANERKAFRLKTYPPLIDDGGFLVVSWEGDAATPLTSYDYLTLSCGPTTGDNDYIKKKGTNTTDHSVRFSGLFMLRCNYKVVYFNYEAKSGKFKAIASVEARMKEPFETPKHGHLSLTDDETAMAILFNSGTSDTPIVKYGENLQDLKFYAMGTSTTYGADDLCHAPANTLGQRAFRDPGYMHTVIMTELKPDTYYYYQYGHPEHGLSRVERFKSRPRKGSKYANFIAYADMGTYASPGAVSTAGRVYHEVQKGYDSFLLHFGDIRHGIYARSVGYIWDHFFHLIEPYATKIPYMVSIGNHEYDYTTGGERDLSGGMLPYGGSFNPSWGNFGIDSAGECGVPMHHRWHAPKTGNWIYWYSF…	Y
00998_0_4_1	Lysosomal beta glucosidase	1	24	ASLR	42	MVMISVCVWTLLCWVCSSAPLAVAALPTPHEVVYDADTTVFASLRSPVEPPNASNDVDIDVLLANMTIRQKAAQMTQMDIYSMMNENERDPKKALKRDVVARYARAGVGSILNSPFAMGPVDGRTGWNASEWREVIMQIHQIYKEEGAAVPMLYGVDTIHGATYVQGATLFGQPISAAASFNPELVYRMGVVAAKDTLSAGIPWIFSPVLGIALQPKWSRVYETFGEDPLLSSVMGATLIRGLQSSGKVAACMKHFIGYSNVREGLDRADNVITDWELVNYYAPSFLAAVRAGVRTAMESYVSINGVPVIASKKLLVDLLRHDMNFTGLLISDYNEVDRLYYEHHLVPSVADAVRVTLEETSLDMNMSPNLQAFGDTIESLIADGHISEHRLDESVRRI…	Y
01018_0_0_1	Elicitin RAL13E	1	25	AVLR	16	MTLLRSTLFIPFVALAVLRSASVSAADCTDDEQSTINSVYTDLTNNPACANLMSDPGAASLEYCESSDCTTELSTALGQLPNCTEEDMINRKIGLQAIIEYCTNVHEITDRLEPGQNGTESVASGASRGVLATGVLVAQLCAALYFFA	N
01065_0_4_1	Elicitor-like transglutaminase	0.975	24	RSLR	81	MVKIVRSAGLGAVIIAASVGSISATSLNCNPVTITEANTPLTVCNPAYGGPVDESCTTTIEIPNSERCAIGVSRETTTNARSLRRMEDASNSDVAKLEAHFGEKLELDFTTLKEQYSTGSTPKIPWPSSYWPTYQDSINVIWKSGGTSASAKYAAAYGLDPVDFMNKISADNGIDSRSGSTKCSSDADCVSLSNASVCAKRKDATSGYCTPTWYGICHAWAPAALLEDEPTCDVVKNGQTFHVMDIKALITDVYDNSAIPTVFTGARFNGPDNPVSMDSYGRYTDDARRDLGAGFFHIAMTNILGKYKQSFIVDVTAGTQVWNQPVRSYDVKAIELVDVKQASQQHFGTSTYPFNAEMVYLAYVKTTLRWVAEAYADGPLVSTQKVDTYTVSNDYEYLL…	N
01066_0_3_1	Gene of unknown function	0.997	19	LELR	12	MWRMRASAFALLELRIASSCAISCSPPATLAQLQRQRRDLRLFQQQVMFSSESARRYPVQDNAEALLAPRFSQGEEAMKITRIGMYVNLVMAATKVLRV	N
01070_0_2_1	Conserved gene of unknown function	1	21	KSLR	81	MKTSWAVLLFAAAVTLGSVSANCKSACQSQLVHSREEACQKWRERLPRPDLFNHCGQGFNKGKSAGCNEYCKESPDVGAMKSLRLDACSSLKGVPPHERQQSCQAGFSAALDLAKGAAIPSTDQDEVKNTEGSQDTETKRKLQESSEKKAKVKINKVIPENDRRNILNDARKEAEAAFVNTQDMKGGEL	Y
01123_0_1_1	(Fragment)	0.991	76	ATLR	76	MKPIVFVSLAAVAQTVCGHGYLSQPAATFQGGFIITGYDGILTESSDPAFQGLKWNDRPEVNTATFTSAFPKSKFATLRDLADTAVPSCGNTLTTGTPVDVSGMTSMMWQNDQEKIGFIASHHGPCEAWIINSNEATTRVFQSDDCRRDYTGYPAVISIDYASCSGDCTFIFYWLAMHEANWQVYKQCAPIVNGASTESTTAIPAIPTTSPIPSTSPISTTPPIPTTSPIPTTSPIPTTLPVPTTPANPTTPAIPTTPPVVISFTAPVVNEAASSAPVVIVPILKTEVGTVAPEKDLFIDSSKCIHRQRRLVPNLRAQTLI	Y
01143_0_5_1	Alkaline phosphatase	0.999	20	AALR	20	MPSLTCVLALCATTVTFANAALRHEYKTVDVDYNYDEDKGAPRSLIMMIPDGTGPNIFTLARTVLDLSLRT	N
01143_0_6_1	Alkaline phosphatase	0.992	20	AALR	20	MPSLTRVLALCATTVTFASAALRHEYKTIDVDYNYDEDKGAPRSLIMMIPDGTGPNVFTLARTVLDPSLRT	Y
01182_0_3_1	Glycoprotein-N-acetylgalactosamine 3-beta-galactosyltransferase	1	16	EDLR	86	MLLVVVLALFLPFHAAGRSAELLARLGANVPAMALVNVSQMSPEIATTRVLCWVNTYHANHDKRLLAIKRTWGKKCDKLLFMSNVEDLRIPTVHIVAPPEHDMLWQKHREIVRLLVKEYDEGDFDWVFKCDDDTFVLMENLKNFVNSPKIRAIPQSEPTLLGHRMTLPWWEMQRRFEPFENYDPEHVRLMMKVRNATWTRGGLLYTPGGGGYAMNWAYLRKLEASLDEPYCLPNEVVPDDWAISFCMRHLGVEPLDTRDEEKRERFHQYDPNELYTRPHDEDAYDHKIFTSIYQENNWFSDHNGIRWQNGEMCCAPDSISFHYIKPPLMELFYEFYYGEASGNKT	N
01217_0_3_1	Gene of unknown function	0.993	20	QALR	19	MSKLNLVWSFIAVFMVMCQALRPDVEVQWLAGGQLNEYTAWDAANPPSVCALDVFTFKVKISVLRQIEYKNQEQVHFKWQLIAKRVEGWKNDAVVASGPLSTVLSSNEEVDQEADEEETEQGNEKGLKCAFDSNFCTPALVNIRLPDIHIEGDDSVSLQKDHSIVLEFSQATNQPGARSKQEIDHFVHFSEYIGDKLDGMWSDNGRVLVIRIVEIDEDAVKPVEELMQGLLQTTVKTAKSNQKGTNGHFLKARKDCALSHQERIRYGLRFIVTWQFGRLSS	Y
01221_0_4_1	Hypothetical leucine rich repeat protein	0.987	22	NILR	30	MAKALQSTPSLAALCVTRLAVGAPQRVLLNILRRLPEELVMTLLADMIASKSLTDDRLTAFFSISRRVLNLSGCCTIRNSILRQIPFCCPELGCSNLQTLQLDGCRHITDAAFQPNHSLFYALHACTSLKVVSFAHCSQLTKDIVLFLIKACRSLTSINFSRCKRIHDDAIHLLLRSATDLQRLNLSFMDISDKAFTTEPSDQRNGFYAMGRALRAIDLTQSSITDATLFALAKHCPFLEEVKLSCCSEITDMGIEALGRSCRRLRALDLNNCTLITDRGVGMLGVYGHQLERLNLSWCMNITDKSIVDVARGCKHLEELLLVWCTQLTDASIDAFFPEAWSMERSRGVKLNFTGCKGISVAHIEEARKKGLEIVTGA	N
01374_0_4_1	Avirulence 4	0.998	26	RFLR	53	MHGARNVRVSLLYMALLLAFSASCTAKSGAVSTAIHAEDSRTDNAQQRKHGNRFLRTEKAAHTDASKVDEERATLVFNERLVDKVQTSRYLNLLLDLNTSLNLAQSRLLGSVKSVEEMVNHWNWKAYTKYVRMMWERDTGAKLPYARIGSRYLTKKETQKVLIMLLALDASMDYVREYLGLRGMKQVDQALHTNWRALELYRKWHNDYRRGSKDVPFAKFGTGYHSESKAKQTLLSWALQGTKINDVLTTLGLAGLSEKQIENHFNYEALLTYLEYYMKLAVLRAQRAAANNRVIECKGCHEKL	N
01389_0_3_1	Conserved gene of unknown function	0.936	13	QMLR	55	MTMLLRSMTSVAAKRATVCALIDAAASSASVRGFAAKKAAKKKGKKGGEDSNFEQMLRAIKGQYPDAEEWTEEEQQRHQEIGRRYNVMSTIEHNHFMRDVQTKIDLKWEAINALPAELQAEALEIDDAPVPEGRGIATWTPPIPGFRRYTDEGAD	Y
01404_0_0_1	Conserved gene of unknown function	0.998	19	GNLR	20	MKFTSNLIFAALAVTAANAGNLRAEDEDPATPVGGYKGTGTGDDYNPLDDDDLIIDLTDLFGTGSRDDEEHVKINILSLIGDGSGQIPLDNIIEAFGDEAHSGYGGFPWAKDTDDDDDYTGIKGDGTDDYGLSGKGVPGTNGGWSAGAGPTAQGDLSWLLDGSNALMEDPVLTKGGAKGDSPIFDDSTVDDYPADDPIGGKGAATKGGLFGDDDDDLDDSDPLLGASKNPTSKSGDYSWLVDDLGDDDDSIMTKGGKGAFDDDDLDDDPILTKGGKGGFSPDDDDDLDDDPILTKGGKGGFTPEDDDDLDDDPILTKGGKGGFSPVDDDDLDDDPILTKGGKGGFTPEDDDDLDDDPIMSKGTTSGKSISTLDDDVDDDVDDLEDPILVKGATNDYNSA…	Y
01412_0_0_1	Possible TonB-dependent receptor	1	31	DQLR	65	MPAQRFTCIPAVFHRSSIASALLTLAAGAHAQEPQMAPVTVNARPVVEEMELDAFSSNSAVITQDQLRDQNAVDLASALRRTPGVQISRYNPVGAFGGDQGGAVYIRGMGVSRPGSEIKTYVDGVPFYMGLWSHPLLDLLPVNGMQSITVYKSPQPQVNGNNFASIDLLTRRATEDGVHGDARISAGSYGTLTEQASLLGRSGNLDWSLAQGFARSDGHRANADGRLSNLMGRIGYRLDANWSVAASFLQVDNKARDPGDARLAAAALAPQYNTKASMFSSSVSHVHGDWRGELKLYSNHGRGDWLDQPAPDGDSINKFRMSGLRWKEQFSPWKGATVTAGLDHDRISGDAAFNRVAPAPQGFFQAPTFRITSPYAGLSQEIPLSATWSLVPSAGLRMY…	Y
01443_0_6_1	Carbonic anhydrase	0.974	20	GGLR	48	MKFIASISAVIAGCAVTVTAHKPAWGYRAGDPRMVEASKWADSWESCGGLRQSPIDIVPTVEIREAIPLSFSGHCSLYNLTDPHEPLEVDAVAGNCAVSLNDDTYKLKQFHLHAPSEHTLNGSYMDAEIHFVHASSDGSALLVVGIFLKIGATSNTWLGPVLDALEQVSSNEESDAIVVKLKPYSRMVKRAVRGGAIYNYPGSLTTPGCDETVDWWVVENPVRISSIDFGRLHQDLVEFEMTDDGNNARPTQPLNGRAVARYFTKTDLGVGMSVESS	Y
01470_0_5_1	Glycerol-3-phosphate dehydrogenase [NAD(P)+]	0.92	16	AALR	84	MNIVVIGAGAWGTALAMSAASRDDGRVVTLWARDAAQAQAMRDSGENARYLPGVALPAALQVVHGEIDGHLAAADLIVIGTPMAALREWLGRLRNVGAPVVWLCKGFEAVPAGASAAAHGLMAHEVCAQVAPDLLCGVLSGPSFAAEVARHQPTALVAASRHAEVNDALVAAFHGDAMRVYANADIVGVEVGGAVKNVLAIATGLCDGLQLGLNARAALITRGLAEMTRLGLALGARVETFMGLSGLGDLVLTATGDLSRNRKVGLLLAQGRTLEQAVASLGHVAEGVYSARTVLARARLLNVEMPITETVVELLDGRLQAAEAVQHLMARDPRGE	N
01529_0_0_1	D-amino-acid dehydrogenase	0.99	16	FRLR	77	MRVIVLGAGLIGTTSAYYLQSLGHEVTVIDRQAAPGAETSFANGGQISVSHAEPWANPGAPLKLLGWLGRQDAPLLFRLRADMRQWLWGLSFLRNCTPARTRHNIQQIVRLGTYSREALQQLRADTGIQYEQRTQGILHFYTNAREFEGALKPTEQMQALGCDRRLIDADEAVRLEPALAHVRGQIAGATYTAEDESGDANLFTRELARIAAATGVQFRQSHHVTALRTTGAGASRHIDHVEVTNADGRYERIQGDAYVLAMGSFSPLLAQPLGLRLPIYPAKGYSVTLPVLDPAKAYQVSLTDDEFKLVFSRYTGAQGDRLRIAGTAEFNGYDRNLDPVRCEAIVRRVQQLFPGAGDTGRAQFWSGLRPATPSNVPLIGRSPIAN	N
01531_0_2_1	Tol-pal system protein YbgF	0.999	29	LELR	42	MSARILSRHHAIAALAVAVFACWAPASQAALFEDDEARRAILELRQRVDALQQSGQRSGDETSQLRRSLLDLQTQIEALRVEQANLRGQNEQLRKDVSDLQSRQKDIAQGMDERLRRFEPLKVNVDGREFQADPAEKRDFEAALAVFRTGAFGDSVPLFTNFVRQYPSSGYVPSARFWLGNAQYATRDYKEAINNFRSLLSAAPDHARAPEAALSIANCQIELKDTRGARKTLEDLLKAYPQSEAAAAAKERLSRLNSLTPADAQASESAGFFDPERRFGGLARLYGVEGAARIRRAHVAVVGIGGVGSWAVEALARSGVGRLTLIDMDHVAESNVNRQIHATTDTLGQAKIDAMRDRIRLINPDCVVHCVDDFVTESNWPAVLPAPVDAVIDACDQVR…	Y
01535_0_6_1	Conserved gene of unknown function	0.987	18	LSLR	11	MLVLLVLVHHLSLRPVASDIQQCAAFPLYLEVPLLSPFFNSSDNAKTCRPETRAFSFVEQLQCHTEVQQQISDFTIASHAASMLSGTLVAALLVYSLLPYVRASNREKCRSSSRATNKGRLSWCSDQSEEFTMPTTRNRASRRMWRSFDGKAIESVKAYRDGLRQRKRQQSQVVNKNAASEAGFELLLAKLPDFNGEKTSCSQHSIHCTLTTIVSFVDERGWRDFFDSQIYHDEPQDEVRVRTQTASNIESRSSRVSRDSIAATRAKIRQMKIISKGDRYKSIRDKIDQAATEAAIGDAQSFNEFWHM	Y
01556_0_0_1	L-carnitine dehydratase/bile acid-inducible protein	0.872	18	DPLR	75	MAASPFSVLCWPWPGASCGCKETSRMDGMQVATPAALAGVRVIEMGQLIAGPFCGKTLGEFGAEVIKIEATGAGDPLRNWRMIKNGTSVWWQVQSRNKRSVALDLRQSEAQDIARQLIAEADVLIENFRPGTLEGWGMSPEELHALNPGLVILRISGYGQTGPYRDLPGFGVIGEAMGGLRHLTAEPGRVPVRVGVSIGDTLAALHGAIGVLTALYHRKVNGGRGQVIDVALHEAVFNVMESLIPEYSAFGAVREAAGSALPGIAPSNAYPCQDGWVLVAGNGDSIFKRLMAAIGRQDLADAPDLASNAGRVARVGEIDAAIGAWTASRSVAEVMQVLGGARVPAGKVYTAQDIAQDPHYAARDMLLTQTTRDGYDVQVPGIVPKLSATPGTIRSSAPH…	Y
01620_0_2_1	N/a	0.99	17	PWLR	77	MFALGIVLYILLCGSHPFDTYNNLSDEEIRKRILKGKFRTQSRAWQSISSSARDLIQKLLETDPEKRLSSGEALQHPWLRNQSQVSPEPMENSAELLEKFQRGRRRLRASILAVLLIDAMAENLDEDDNQELESVKRSFAWGLSSSVEALNEKTNALLSTLHFFDKEGKGFISKKDLARVSESLGKHMSENELNEMLVGASGDPEQNASSVEAVDYDNVKMTISTLRSATYHPGEAIIREGHAGAHNVYLLLDGEVEVSCKNPIKKLLPTDETDEDDPITSTSAYEHSESFAGLVSRSSWPALAQTQPTASGNEEMKLRRLPKGTFFGEIELVRPDGRFLPRIATYRCAEGSNTPCKVLQLVADDFLNLKGTYESINSRLEKTAHRHVQQHLLGCVKAA…	N
01646_0_0_1	TctC	1	22	LVLR	101	MSMRKWAGACALATLAAGSVAAQTAAGGTVRITSAFPAGSGPDVVARLVADKLSAQWRQPVVVDPRPGGAGVVAINAMKNAPPMGNDLVVVDVGHLSINPLVLRKLAYDPQSELTPVALLYKTAFFVVVGAQSPFHSLAELMAAARRRPGMTYGSNAVGGPLHLGAARAATAMGAEMMHVPYKETSQLYAAVSTGEVDWAYGSIATSGPLQQAGKLRFLAVADSQRSPALPDVPTVQEAGGPAGIDALTWVALMAPKGTAPAVAERINEAVNRALSAPDVRDRLAGFGFFTSIGPARQVADLMQADRERYAQPRGDAMKTEVAIIGGGPAGLMLAIELGCRDIPCVLIEERSGPPTLPKANATSSRTMEHYRRRGFADQVRRLGLPPSHPQDVVYCTRL…	N
01698_0_0_1	Porin, gram-negative type	0.919	14	LGLR	51	MGTFFASSSSLALAQSSVTIFGVVDVGVTIAKSGSNRLNALNSSQGKTSLLGLRGTEDLGGGNRAQLWLEGGLNPDVGTGGSSGSLGFERRSTIGLSNNSWGEIRLGRDYTPSYNIFTAFAGPDTTTGVQANLFQTIRQTAYNAASQSGVVDRTRISNAVGYFLPSDLGGVYGQFSVSFGDENASGSGASKARRYIGGNLGYRSGPLNVGIGYGRIDGTAAVASPSAIAATSDLEDLVLGASYNFGSFLLNGGYNSLKWEPVNGATSGKVDGFYLGATIPMGPGSLRVKYASAKFSGNASALTRSGGKADKYSIGYVYDFSKRTSLYAGLARVNNKNGASVGLIGGPAGVANAGSTVIAAAAALLSACADTRPLQVAGSETVMQTTGVGSIRAIVTRQD…	N
01703_0_0_1	Conserved domain protein	0.979	22	VQLR	92	MTRLLHQATAFAITTWVTIVNAQSISTNINSSIPAGIQPINFGIGCGARVEYPTFTLESDTQPRFVFPITNTLAQFISVHFTNFNLPKDDYVQLRAATAGDTETTVVQYRGGDVSGTFFSTALQTKSIVVELFTQSTDPDVGAQAVDKFLCMGFTVDSYRFLAAPANNPLSGQEEICGADESQSALCYASYTDVFKAAGAVARLLIHKANGSFFCTGWLVGNEGHLITNNHCISTQAHASNTEFEFNAQGATCSTNCNTGWACGGNVRARSATLIYADAALDYALVKLPINLSSEYGYLQLRETGAVLSERIYIPQHPGGWGKRIALKTENGWGTVTSLDTNGCATQQVAYMLDTQGGSSGSPVLGWSDNAVVALHHCGGCPNTAINSYKLVNDMKVRN…	N
01729_0_2_1	Small cellulose binding protein	0.999	14	SNLR	15	MVFIFAVLLLAVQASNLRSDSRELLQGVSSNFSKAFPHSSDDVTQDSTASASVNDELKVIKTQSSTDSSKVGGVNGVKVWAQCGGHYFVGETTCQPHTFCKQLSDYISVCFPESKPMEKVIRLEL	N
01823_0_4_1	Gene of unknown function	0.993	20	HNLR	45	MLLTKFSIAAFSSPLAASSAAFALSCFESLMSSTEHMGERERHTHNLRVRTDGKPMSMSLERAASLPVSLSVQKRAVLRNCFRSWRYILATSASWGSVGSAAESSAWIESNAVLMVSAGDHASLRISRQIAPVCDEILGCQILVIKRICGGSNGYLEYTGSIRVGRISL	N
01843_0_2_1	Conserved gene of unknown function	0.924	19	VSLR	35	MSKLLAWGGALFLVRYELGELQIQRVGINIEEKKVSLRFCSISNNDKVDALPVDARLIAANEVEDAELATRYPVLIFLSSQVAVQSLSATRKRQRSIERHKAVDSKDNTVPESSSGLLFYMLYQAVGDVNEIRCRFLNMLEIPIRSGDYEEEGLVGGISPNVLQTFLVDGPHVLLFEHRLQRATLLKLRHGDNTLEFVKYLEEVEVAHAMTDDGPEAFEVVSCTYVSEAHTNKCRFPLGGHCVKKAWINVMSSVFAATMNVILGLTLFWCDLAAFTHVGHAHIGSFAGIRTCDESTLAEILLLNDVEGIFDLKNSTHTIDNEVETYRLLDHKQMVKRSVLISQKASSSEVKLSCHRLRLHEEKETKHGSRLRKRLRNNEEADLNHSKAGPFRYIERTQK…	Y
01854_0_0_1	Serine-type D-Ala-D-Ala carboxypeptidase	1	24	DALR	75	MKPISSTLRVLALAAAMAPALALAQITPPQPPEIAARNYLLVDVTANQVLGAKDIDAPIEQASLTKLMTGYLVFDALRAKKITLEQRLPVSERAWKMPGSRMFIDPKMQVPVDDLIKGMIVQSGNDATMALAEGVGGSAENFVRLMNEQAKALGMKNTSYKNPEGLTEPGHLTTARDLSILAQRLMQDFPEYMHYYSTKKYFYPGTPASNGTNRNSLLFRDPTVDGLKTGHTAAAGYCLVATAKRDLPNVGSRRLISIVLGAASENARANESQKLLNWGYAAFDSVKLFDAEQAVATPEVWKGKAGTVKIGRTTPIVVTVPAGSGGKLSTEVVRQDPLIAPFTKGQAMGTLKVKLGADTVAEVPLVALEGVEQAGFFGRAWDAIRLWIK	N
01878_0_3_1	Secreted RxLR effector peptide protein	0.999	21	TFLR	43	MGSPFIVLMLVAASQVATAYAMTSEIVPRSNHSLVEGDPTTRTFLRAPQFDLSNEEERGPLSAQLESATKALTKNEQWLKGEKSTDHFSELLKLDKASDDLLSSPKLQSWMSYKDHYKTHNPNSRVSLFDTLTTHYEDDRLAEIIEASMLVPDTEKMAKRLQIQLFYRWMTEGKAPNRVFGTLKLDQAGDELLSDIKLQSLVRYTKYYNEKRLKSQTTLFKILLTHYKDDRLAEIIEASKLVPATANVAKTLGDKLISHWLTLEKTHKDVFFMLKLDEAGDELSNQGLFFLWYEYMERSTQGKHDEKSYLEAMNLYDEQTQVNVLINAKKNSRTKTLAKYFEPALKKALLKKKRSPVVVFTLFHVERITDNLFKDPRFVFWLEYLKVFNQKSKISDKVS…	Y
01899_0_2_1	Basic membrane lipoprotein	0.945	24	RVLR	101	MTDLHKRSLIKVAALSAVAAAALAGCGKKEEAAPAPAPVAEAPAAAATEPLKIAFAYVGPVGDGGYTFAHDQGRLALEKEFGDKIKTSYVESVPEGADAERVLRDMAANGNKLVFGTTFGYMEPIQKIAPDFPDVKFEHATGYKTAANVSTYDSRTYEGAYLAGIIAGSMTKSNVLGVVGSVPIPEVLRNINSFTLGAQSMNPKIKTKVVWVNEWFAPPKETEAATSLINGGADILFQNTDSAAVLKTAEEKGKRAFGWDSDMTAYGPKAHLGSAIINWTPYYTKTVREMLDGKWSSQQTWWGVKEGAIDIVSLADDVPAEAKARIEEVKKGLKDGTFHIWKGPITGQDGKELLAADAVAEDKFLTGINFYVKGVEGKVPGQDSK	N
01945_0_1_1	Conserved gene of unknown function	0.998	19	VLRY	46	MKLFTSLLLLLLEFSSTFHDDKKTVIVTANAAVITSELKESMWGRVYLRNGLAPIQYFRDDFGGPMATHEISFYFPKRAQDHFGCERLPEAEYLEIMTANRSAVLVVDRGECTFERKARLADQMGAGALMIVSPTDDVSAPVAVLKDEDGDISIASVMVRRTAGDMLRAVAKQMTVYGRLIPMTCERKPYTCKPRLEVEADYMEAAPARSGAVFSDKQGDHDGSRLGDFLTASYGSVLHTMTPFPLASPLDSKQACADFTDESITHLKLSGKAVLISAGDVGQCSELDKVSNAQRHGASVVLLVRNDNATLLTHPIVEMSWHAYNITIPVLAVSSKTGDHLIDLKDAWGEAASLHFEVSNNVATAWELLAQHSQRSAWPKRLNRCSKTLAKLLTQIRGL…	Y
01965_0_3_1	Conserved gene of unknown function	0.933	27	VRLR	80	MALVFSVVRGRWAILVFGLTEFGAVFVDDAPTSKRVKKILWSYLSSLPTDQDLIELYEPERAVYMKTRKAQQEADEETAVRLRYHALWIGNVSTKAEGDRYAKFDKPQAIIDKKDDKVFAFSVSGVNSNGDEGKGGQCMYCDKG	Y
02003_0_1_1	Extracellular solute-binding protein family 5	1	24	FTLR	87	MSALASRWCTVAALVLASVPVAQAAPFKWASQGEISTWDIHSQNNALQNNIHAYVYETLVQYNSRTFEVEPVLATAWKEISPTQVRFTLRPGVKFHDGSAFTADDAVYSLNRAMAKTSNYGPYVQGFDRIAKVDAQTIDIHLKAPNPVLLRQLTELRVMSKAWAEKNKSVEPKDIKGSDENFAHRNAMGTGPYTLESWQPDVRMVFKRNPNWWGTMEGNVTEIVYTPIKSAATRVAALLSGEVDMVLDPSPQDLARLRSSADLKVVDGVENRTLFLGMDQFREELVGSNIKGKNPLKDLRVRKALYQAIDVNTLTRSILRGLGKPTGTLVAPQVAGWTEGVGKRMPYDVEAAKKLLAEAGYAEGFEVDFACPNNRYINDEAVCQAVTAMWARVGVKAKL…	Y
02018_0_0_1	6-phosphogluconolactonase	0.998	54	GALR	54	MTARFLLKTLVPVAAAAALLVACGSTGTQPSTWVYVSNADSQDLSVYQLDHAAGALRHADTVPLGGQAMPMAVSPDKRTLYVALRSQPYRVVSLAIDPENGRLRKLGESPLADSMANIDTDATGRWLFAASYGGNKITVNRIGVDGQAGPVVQNIPTSPNAHAIHADAANRYVFATSLGGDNLSSWRFNPDTGQLTANDPALTSITPAKAGPRHFTWDKAQRRMYLLNELDASVHVLEYDAARGALRDLQRLSTLPAGFTGKPWAADLHLSPDGRTLYTSERTSSTLSAFRVDAASGQLQLLAQVPTEKTPRGFAVDSSGRFLIAAGQESHSVSVHPIDPATGVPGTPQRFPAGKNPNWVEIVDLP	N
02136_0_2_1	Conserved gene of unknown function	1	16	LELR	44	MRSFLLLVTLIGISQAQSTSVDSLELFATLLPAHFSIFEVINGLELRLYVAKSSATAVPVTPTSAGVSFEPSYALFSSTASVAS	Y
02364_0_2_1	Endonuclease/exonuclease/phosphatase	0.997	21	FNLR	34	MAFVKGLIAGAVAIAAQTTTAFPAPSMHLKVMTFNLRTSNARDPCPQGCWVVRKWRAKQLVERYQPDLIGTQEGAPTQIEFFTSNMSFSSVGLCSGECSGNERNSIFYKPERWEVLNETTFALSDTPEVIGSNTWNLEYLRTAVMARFRDRTTYRVVCMLNTHYDITRGQNESSVLVAKRLSEFCQADDAVFMTGDLNAIPTTAAVRYLENEIELNGSKTPIPLYDSLTVAGAGTSTWIGNSFGSQTWEPWKFDYIFTRDDADTCLQNAKVLVDLFDGFSSSDHAVPISEFCLGSDCSNCIRPPQTPVQNTQDTQNTQMQVAAQTSV	N
02387_0_1_1	SAF domain	1	37	LPLR	69	MSNFSAAHPPSAARAFARAAACAALAAGASLAGSAFAQNAPDGAAQLSQIGQRFADEALQQGMAGAGALPLRMEVQMGQLDPRLRLAACAKVEPYLPAGSRLWGRTRLGLRCLQGAVAWNVFLPITVKAWGPAWVLQNGVPSGRPLSADDAVQAEVDWAEDSAAVYANQQDWVGLVASRPLAAGQALRQNMLRTPALFAVGAEVRVLVNGGGFSVTSSGKAMSAAGEGQTVRVRMDNGRLISGVVNPEGVVLVQ	Y
02431_0_3_1	Gene of unknown function	0.912	29	GGLR	49	MLAACALHLQIGLGCFLVVGPVCHVHVRAMHVIARTLQPWQCPQMIKQGGLRVGRGDQGAQIGIEVSALRVLDLLGQCLQISLLVGGQPVDGKARAVAQLGMDQQHAASISVEKGMTPGKRAHDSTRFVAQGACIVAHVQAPFDGALAQL	N
02504_0_0_1	Lytic transglycosylase catalytic	0.999	25	DRLR	95	MQLLKILTPLVAGALLTAVSPLALAQNRGDDAVLEMQKAFRKGDKAALAALLPAARGHALEPWAAYWELKARLNEASPGEVSAFLQRYAGTYQEDRLRNDWLLLVGQRRDWAQFAELHPQYRMSDDREVRCYALTVDQIKGAAPAGADEEVLRNWYALREVDDGCTHAAAQMYASKRIKAADVWRKARLAAEANRSRVVQNAVEIVAPEALPLLRDVLGSPAKFLASRATAGGKVRQELIGLALIKMAMSDLATTAQLLDSKWGVQLGAEERNWVWGVIGKQSAIALSGDALGYFANVTKDSDLTDDMLGWKVRAALRAGQWKVAGRAIDAMSPEARKDSTWTYWKARSLLANRPGDEDRAEIRQLLERIAGHSGFYEQLALEELGQRVGLPAAPAPLT…	N
02678_0_1_1	Periplasmic beta-glucosidase	1	20	GQLR	50	MKKSWVFVLVAGWGALAASAQQAPATNLLSDKKAFVADLVGRMTLQEKIGQLRLISIGPEMPIAQLADEITAGRVDGTFNSVNRPDNRRLQDAAMKGRLKIPMFFAYDVIHGHRTTFPIGLGLASSWDMAAVETMARTAAREAAADSIDMTFAPMVDIARDPRWGRTSEGFGEDPHLVSQIARATVKGFQGTLPVPADRIMASVKHFAMYGAVEGGRDYNTVDMSPMRMYQDYLPPYKAAIDAGAGGVMVALNSINGVPATSNTWLMQDLLRKDWGFKGVTVSDHGAIVELTRHGVAHDEREAAKLAIQTGIDMSMADSVYLKELPGLVQSGEVRMQAIDNAVTEVLGAKYDMGLFHNPYLRIGEAKDDPADLKADSRLDRPAARDVARKSIVLLENRN…	Y
02699_0_2_1	TRNA(Ile)-lysidine synthetase	0.955	21	APLR	111	MTQSFDAAIAAFAPALPLGVGLSGGADSVALLLACHRRWPGQVHALHVHHGLQAAADGFLAHCRQLCEDLGVPLHATLVDARNARGDSPEDAARRARYRALHLLALNEGAAPLRSIAIAQHADDQVETVLLALSRGAGMPGLAAMPQHWTWGGIDWHRPLLRVAGGDVRVWLMEQGVPWVEDPTNADERFTRNRIRRQLLPALQTVFPGFRDTFARSASHAAQAAELLHDLA	Y
02721_0_0_1	TonB-dependent outer membrane protein	1	27	EVLR	60	MPVATPLFHRLPLAAAIALTLPLPALAATPKPTELDRVQVKVSTATRSERLLSDVPIRTEVLRKEDIALRAATDFSRAAELINGLRVESNCQNCNTSEVQLLGLPGAYNQLLFDGIPLLSALGSVYGLEQIPAGFVDRIEVVKGGGSALYGPGAVAGVINLIPPLPTRSGGHVQAGVDVLEGTPQKNADVRLDLVAKEVDAGLSVIAQRNWNNGIDYNGDGYTEITRKNLKVGGLQAWYAPTPGTRLRLDLQVTDETRRGGNRLDQPEYLANIAESLDTKYRRGSVSWDQEITADVDFRLAYAFADIDRDSFYGGLGDVVTDPSAPGYDPSQLDRNVAGSAASRSWRQYGRTHNPLHYIDSQLNWRLGAHALAFGVQYKHEALRDDNRTGDGQRLAVLE…	N
02731_0_4_1	RXLR effector family protein	0.983	21	HRLR	56	MSYYGLYSVMFIAAVAVMACADAIPAENGFTTTISDSEISQGAAFNSSLNALQVKHRLRTDTETVAGDGDDSFEDRGIGRIGFSFTGLKTLTRTAVQKIKGLFKALMSKMGLTKQKKIDNYFKRSVLKAAKTSIFATPEFQAWTRFADQLYKKSPGDADIAIVTTLTTHYGDTQLRKMLEEASKTEEVATRLLKSQVKYLTKSADDVFKLIKLDGAEDTLFQNPMAKTWISQVSRLDEKEQVDLTWSILKAYYKDEDVLSRALFAGKNDETTRYVALKLRQKQLKRWRASKKTPDEVSTILGIDAMEGNLLEEPGFNIWVSFVMDTSKNPYQLVMEKLKARYPDERTLALLFATAKINRSQLYIAALKDMHISEWVDQHKTAKQLFVTLQLHEKKDEIF…	N
02818_0_2_1	Gene of unknown function	0.992	27	LALR	20	MLKGFVPCEGKPLCAVLFVLALREVDCINWGRGLHFREESEDSLLEARPTYSDFACDFSPSATLPKAQPFCRSYNDIFDGIHELSRMGEALWHHHVLDPMDRPRVFASKIKPTDSAPLPARVKLVLQYANK	N
02913_0_1_1	Conserved gene of unknown function	0.953	16	WRLR	41	MKYSDALLAPLPFVLGFCSLSELQQLSQVSREVSTVCELEWRLRTLACFRELRFVTNQWRRCFLLRSQFRRKAVEKVTARVYLMNNRGETRFFSIERGTPLLCSRERAVVYNRCKRMFDLSLRINRSIQEISTLIGMVSVDEARGLLNEHISLMASVAALRGSLNFESELFQIFPAPVLLDTNSLLRVTHKFEEEHDADFLKASLMMMQVWASIDGLIYRPLAPPATIQPTPDQIQQNGDNVEDEVTTYSSLKLHELSGMTVAIDDNTLRYRLQEDEICVNVLVSNTYLLYLFNPLQYRPLDWTFDAMLQVGDARYVLPVQREGVFMNTTSYALRIFLSYGKLPENPSPPSNEETMTNDQEQENASAVVITAVEAAENPLAGGCRGAEASEPLEIPYNG…	N
02932_0_5_1	Histone deacetylase	0.96	18	ERLR	62	MLPLHSLLLSGLLTRQECESLLFVCRSWHAIASAFLLGARSLLLSSDICLLHCLPGRMERPERLRVVLRRLSERFPGLKTETSLPAATEEQLQRVHGEVYINMVKRMSSKVERSLSALDALKRCRDVGTNGAACEIPIVLSPRARRLSTLHEKIEYYQQYEFVDLGEDTTLMRHTLAAARIAAGGACLAVDRVLSESHESCNAFCVVRPPGHHAERSRAMGFCVFNNVAVAALHAIEKHGLSRVAIVDLDVHHGNGTQDIADKEARLLYVSMHQAAPCFPNSGFACEKGKHGNLLNVPLRARCSARMYRNEFSAMVLPSVRAFCPQLIMVSMGFDGSSRDPLGDIRLEASDFYWLTNELCRLAWECCNGKLVSVMEGGYHLGALADGAEQHVLALLHGS…	N
03087_0_4_1	TAP domain protein	0.968	18	IGLR	69	MLASLMLAGCSQPPPAAAGSASDAPSRRFGTIDFQPCTLSTEGASANVEAQCATLQVPENRAQPDGRRIGLRIAWLESGSSGASQPDPVFFLAGGPGQAASEVAVIVDTALRQVRKQRDVFLIDQRGTGGSNPLSCLGADGKPLQMDEDAAPSEASLRDYAQRCAASLQGRADARFYTTTEAIADLDAVRAALGVDQLNLVGGSYGTRVAQRYAGAYPQHTRSIVIDGVVPNELVVGGDFATTFEDAIALQSAQCRKDAACSKRFPTDTRVQLRSVVDTLRRAPVSVEYRDPGTNAPRQDVLTPDSVVGLAFAFSYVPQYSSLLPLVLDEAAHGRYAPLASLARGANRSMDFQINRGMQWSVICSEDAPRYHAPAEDPERLFGNEVASAFFAACPVWPH…	N
03092_0_3_1	Ferric siderophore receptor	1	29	LQLR	54	MRRSRSARPSATLSPLFLASVLACAAAHAQEGDASEARLTDVTVRAALEDATDLQLRRPVANGALGERSALDTPYSSRVVTAETIEQTTPNKLGDVFFTDASVSDNSASVGAWASYLTVRGLELDWQNGYRIDGHPFISYVTVLPYEHMEQVELLKGATGFMYGFGAPGGLVNYVTKKPTAEPVRSVTLGVMSQRLWRGHADLGGRLGQDGQIGYRLNATREEGDTFNEGHLRRNALSLALDARLGRDLTWDFQALYQDRLSRDAEPTITTFGITGGRLPSPVDNDNGRMVGPGAYADNTFKYVSTGLKYQIAPDWQVRTAYSHSSTRTRRNESVLNLLDAAGNYSNDRSDYGESYQFNQLDAQVQGRLRTGGISHQIVAGASWQQQGNDYSSAGFYGP…	N
03162_0_2_1	Conserved gene of unknown function	0.996	21	AMLR	14	MQSSQFILTLFVAAMLRTSSTTGFDWKLEADVEFPDNNAASSLPNALRRAQTTTDLSSTELDSFGSATSASSSTASTTTETDVPTTIMVLLPDHLAPSYSGSGSVMSFNGALGDEDDDNSKSAGSGTVGGEASNAASVNMAAMLTAFTILFASMMA	N
03167_0_0_1	Small cysteine rich protein SCR108	0.998	20	MHLR	22	MKLAVLAAALLGMTVPVMDAKMHLRVHILTERAKVDEQCAWENRAIRCQDGTECKMTSKVDGICVKLKPGLGDKCGGNGPSGPWTQPCNGSGLDCVSDTYNSMTCKSKSRLEKLKMPKHHKGLDEKVALHGRCKYVDGSKSCASGLQCVEENDWAGTCMKKEASLFDQCAGKSIHGLWKATCPKNALCRTFDTSYSQCLPLSVSEAMDA	N
03255_0_0_1	TonB-dependent outer membrane receptor	0.999	26	VSLR	105	MSLKTNPLRNAIVIALAASCATPAFAQSAGDTPTNLDRIEITGSRIRQASVETAQPVVALNRAEIEKKGYVNVADILQDIPAAGAPSMSRASSLTSSRDFGGMYVSLRNLGPERSLVLIDGRRMGVSAGGYSDLASIPSSIVERVEVLTDGASALYGSDAIAGVVNIITRKNFDGGEASVYVGQYGQGDGQKRAYSATFGKTFERGWFSVGAERTKEDEVLGKDREFSRYTNGPRHPNDGLNGNTPWGYVTVGGKNLTVGPGGDPGKAGNFHAPDPADGANTKSNMSLLTGLERTSVFANGGFSITDNLRIVADALYSKRESTKHLAGYPYSVSAAQARNGSRAALSKDSAFNLWGQDALFAHRTEELPRGTENNLETKRASIGLEGSFETGSRYWDWN…	N
03292_0_0_1	Gene of unknown function	0.993	23	RYLR	44	MRRFVIVILTNIALLAGVDHATALKNANEVSTAAQQIGADLDKRYLRAYDTSSETDEERLALSFTDKLAKLKFKLRRNFYTAEDAFKKLGIHKMPYKVGRTYDSGLGDKIFESWQFKAWFKYYRNLNGADDLRIETLWKHYGDYFLRMIHAAKASDKEYSKHVGTRLELALLRYWRYQGKTSNSKGIDESLQKAYTEYLDIPDTKVMEPIVL	N
03341_0_1_1	Secreted RxLR effector peptide protein	0.999	21	RFLR	47	MGLYSLVLLAAIAFLTYVGSASNVTAANSPTQAGRSVKKQTGTSTERFLRADEAVDEDNEAVDEGNEARMVDVDSFIGKVGRLSSKALRPFGVGNGARNTKADGELTAPLLEDHRIIADKPLRAEDYHSISPKHLDEAPKELSSEKELSQVLNLVNNKDPSLLDAQLTEWQNSGKSIDDVLDLLKMIDDGYASFNMDKYAVLKKYLAKVSDETTNTKKSKNHKATPPTLAKLLKKISGKDLVPHTMLIGKLTALEKDNWLKAELNRLLFRWTRKPAKLETTLKDAYPKDDKVVSFIAKEYKEYKSWLFNEPQALGASDNSRRRY	N
03348_0_1_1	NLP/P60 protein	1	20	PELR	20	MSRWLIALLFVSATAHAAPPELRDDDMNQLLVNRSLISQLREARHHMAERTSDFVKEARQSVAEKTSDLVVTAMGFIGVPYRRGGNSAETGFDCSGFVRAIYSETLGKVLPRRADQQAQATEKIDKNELKPGDLVFFNTMRRAFSHVGIYVGDGNFIHAPRTGAQVRVESMQSAYWARRFDGARRVQDSDGLGLDASKAALAMQMQASQLQ	N
03365_0_2_1	Peptidoglycan-binding LysM	1	25	MFLR	73	MTAFATARIWTVASALIAACAAAHAQQYPVTPSQRSAAQQVAQQGVPVGELAPDAPDSYTVKRGDTLWGISGMFLRRPWRWPELWGMNMQAIANPHLIYPGQVLYLDKRDGYARLSTARPMGDGGEPGVVRITPSTRSESLAQAALPTLQPHLIEPFLAEPLVVDAETLLRAPRLIATTDERVLMASGDRAYARGTAEAPLRKGDGLPRQYRVFRDAVALKDPISGEVLGYEAKYLGLADLIEGETTLEIVDSKGEKHQQNSPATVDLSRSKTEMRAGDRLLPAPERSYMNYAPHAPQQAVKAHVVSLYGDQAVRWAANNQVIAINKGTQDGMDVGTVLELIRRGARIVDKTGEKKEEVQLPDEHNGHAMVFRTFDRVSYALIMEARRGVEVGDSLTSP…	N
03469_0_1_1	Transmembrane protein	1	20	GYLR	50	MRKILIVAALLAAAPFSASADALSYTYVEGGWTQVQVDDNVLDDPKVDGGYLRGSVALAEQVYVFGGWSRTSKTRHYGEDSLKLELNQPELGIGYHMPWTDRLDFTADAAWVRQNAESTLRYDGVRYHGKDHTNLGRVTLGIRGKPSRMTEAWAKAGYMDGGNNYKGTWVGTVGGQVNFTKTWGVVGEIAGYRDVTHALLAAPLLAGAAPATLTPEQAFDLYARVLLEDDAVATRALNDALKPAFEGQDAVTPNPGALAKALAEPWQVVLASTGAKADAAATEALYAKALRDSKCRASKSVIEDNEYVEDQKLARITFSCQVPDLGKVRPLFAASLAADASPAARKQFTDAYTQALQSGARVPVSGTFTLYPAKDNGYWYSGNFDDLVGTVTGALAPFE…	N
03603_0_0_1	Beta-lactamase domain protein	1	20	DGLR	62	MLRTTLLSLTLALSAGLSHAQAPAPLQMKVYQADEHSFAVTSTLITGAKEAVVVDSGFTRADGLRIAANVLDSGKQLTTILISNADPDYYFGAEVLKSLFPQAKVVATPAVREKIESKLQGKLAFWGPKMGANAPSHPVLPEALQGNTVMVDGQVLELRGTTGPLAHRPYVWVPALQAIVGNVGVFGNLHVWTADTQKSAERKAWLAQLDEMQALKPAVVVPGHMQAGTAMDASAIAYTRDYLQRFEAAAAKAANSAELIDAMKQAYPQAGMALSLDIGAKVNKGEMPW	N
03610_0_1_1	Tyrosinase	1	23	PRLR	28	MKLLWIFSLGLLTLASSLTHVDAQACGPRLRKDWDMLTATEKATYRNAIRAAMDSGAYIKFVEMHTEMKSEMEAHRQCMFMYWHRMLLVIFENMLRGQGAAYACVTIPYFNWVAASARMTSGACNSFGNCLAITRELGGFTGGVQRTLAINGIDNTGLCVAEPPLDRFCELSSLKGTACARCVPRGNWATTRVPSTAGYASVRAQVFNGANIGQMAALVEQGCHNNVHASLAGAMDTFASPADPIFWSHHATVDLLHVIFHRCRVGSARLTFAQKAAHPVAWSSCARRDSGNFRPTDTITMRSGERGANPIPGSSDPLLGRFFTGVPNQFAGLMDVRDLGTNSYGYSISGQIASMYTQCDASPVSRKLQETAPTNDTSAMCGAAKDDAYDEDGNDYASQ…	N
03617_0_3_1	Extracellular solute-binding protein family 5	1	32	SPLR	72	MHTITFRRRALAALALAGALAGLAATPLQAQAQEPQRGGTLIVGSTQVPRHLNGAVQSGIATAMPSTQLFASPLRFDDQWKPQPYLAESWKLAEDGKSLTLNLRRNAVFHDGKPITSADVAFSIMAIKANHPFQTMLGPVEKVDTPDPYTAIIRMSAPHPAILLAMSPALAPILPRHIYGDGADLKTHARNSADVVGSGPFKLTEFRAGQRIVMERFDKFFLPGRPYLDKLVFNIVPDSSSLLLSLERGDVQMVPYLQASIDLKRLSTNPQITLTGKGFEGIGSINWLAINTDRKPLDDVRVRKAIAHAIDKNFITKALMGGFASVADGPIVAASPFASADLVRYPLDLKKSAALLDEAGLKPGANGERFKITIDYLPGTDEQQKNVAEYVRAQLKKVG…	N
03631_0_2_1	Alginate lyase	1	22	PALR	50	MSLPLLRLALLPALLASTPAYAACPPPPAGQPDIRALGYYTDKAGSVIDPALRQQNKDATAPLDRYAADVARMSDDYLRDGDPAAAQCTLNWLGAWADDGAMLGQMIRVNNNQSFYMRQWMLDAVAMAYLKVHDQADARQRARIDPWLQRLARANLAYWNNPKRRRNNHYYWGGLGVLATGLATDDDALWQAGHAAFQKGVDDIQDDGSLPLEMARGQRALHYHDYALAPLVMMAELARLRGQDWYASRDHAIDRLARRVIEGSKDPAWFNEHTGVAQLPLQASGWVEFYRLRSPDGGLFDAAHARGPFRSPRLGGDLTLMAAQGIQLLELRTAAALPVTARQGQCDASWRLRLGQRHGIAQLRGGRIDVGQAEPLATALAVTPTLELQQAADRRLLVL…	N
03645_0_0_1	Tetratricopeptide repeat domain protein	1	23	DMLR	58	MYRPAARFVLLALAALAAPSAIAQDHPGTAAPLAVASTATPAIPTPQQVFAIPPAMRDMLRTQVINHGYSREQRLQALVEMIFDRHGLDLQYDADATFTVSEIWQQRRANCLAFTLMFVALAREAGIQARVQEVGQVVSWYQDQAQGLVYSVGHVNAGVGFAGRFATVDLDRNVLYDRRGPLPISQARALAHFYNNRGAERMASGDLVGARTFFNAALAQDNSFAATWNNLGVLENRTGDTAAARRALETALRLDGRQDAALTNASALYRKLGMVMQAQALEQRLQSVQREDPFAQYMLGAEAERAGRLDQAIRYYRQAVRLYDTAHQFHFGLARAYFLAGQLRRADRELLRAQALGGAPQQARYQAKLDSLARWRAQQQARR	N
03659_0_0_1	Glucanase inhibitor protein 1	0.989	23	SVLR	102	MNIVSTIAAAVIAIGAVATTIEAEHVQRALIIDGGKVAVDSKPYAVSVRHSAGGNNFCTGTLIAPSLVLTSGWCGRFNPEYVAVGTRYINGTEDGEQIKVKSVLRHTVPGDSVVPVYDFTALVLESPSKYPHAALPAANAPVAINTQAKVMSWGETSSSEGVLRIVELDVLSNDACSPFALSTDVCASDVKGNGICNVEIGAPLIVEGNDGDSSDTLIGLTTVSVDCNKSPYNLFSRVSVVVEWIHSITTS	N
03681_0_1_1	Secreted RxLR effector peptide protein	1	22	RFLR	47	MRVHYALLLVAVAFFAEGNSMATDSAPGASTADQHLIAERDDVSASRFLRTSDTPIAHEAVNKVVKYLTTPSFVKKLKKWKAEGQSSDVVFNKLKLSKRKKADQLLKDPRFPAWLQYTKDVVKTNPYDAALTTLVQNKHTFEDLYQVLFDMIYTTGLKNAYEYKDFFTTLQYKWLEAQFKPADSANVMHRLSSMSTEPARYIHRDVLAKAGVAKLGHQLLAGVIEKALTNPKTKKLAQLMREGHFAILAEEEVSPASAVISLILQKSAIFGDMPSLQIWLKYIEHLMKMKRGNSLSSQLVEVVQKSDTSLLILMMSVAKNPKSSDTEEVQLIERWVDERLHPESVSWVLGAKVLEEGSLEMEFLTAYKKAFIEKYPKFRNDLSQNRALAP	N
03724_0_0_1	Alpha-glucosidase protein	0.999	27	FALR	71	MSSTAVRAVFAHMLGLALIGWATLAQATPQVASVESPGKVLKVSLLLDGGTARYRVERLGDTVVEDSKLGFALRDGRLDGDFALLGQQRRSVDDTWEQPWGERRLTRDHFNELTVQLAETTGSKRRLDVVFRVYDDGLGFRYVFPEQPNLREAIIDDELTEFAIAPESTAWWIPAGEPIHYEYLYQRTPLREVPLVHTPMTLRSRDGLHLAIHEAALVDYAGMWLRRTEGQRLRAQLSPSAEGWKVRRTLPFATPWRTLQIADRAGGLVESDLILNLNEPNALGDVSWVKPAKYLGVWWSMHLDNESWATGPKHAATTAKTRKVIDFAAAHGFRGVLVEGWNPGWDGMWVGNGYDFDFTRATPDFDIEALSAYGLKKGVHLIGHHETGCAIEHYEDQLG…	N
03761_0_1_1	Lipase	0.994	23	GHLR	105	MCVLLRLALFVFIAAMSSFKTQATNSYPIILVNGFSGWGRDEFLGFRYWGGIQGDFEIELNAQGYTVYTAAVGPFSSNWDRACELYAIIKGGQVDYGPKHSATHGHLRFGRSYPGLYPKWGTVNSDGSINKVHLVGHSMGGQTIRMLTQLLEHGSTGAPVEEDASSHPLFEGGKSWVHSITTISSPNQGTTLSDGFSIIGASAKNLLVGVANVARILGDSAKMIYDAKLDQWGITSKQPGEKLEAYLDRVFSCNMFGPSFKDGSLWSLSTSGAKEEATWVKTLSNVYYYSYATVDTYSTRDFFFRKISFPNPLTMLLPLRPLAIFVGGRFAPDTLNLSTDWQPNDGVVNTISMSSDGVGAVAKFNGSSQLGKWNEMPLLDRLDHLAVIGITSHTQVLDL…	N
03788_0_0_1	Lipoprotein	0.957	18	GVLR	81	MATALAAGSVAMVGCTTTKPETQSAPRADSTTVNARANAALERLYQTAPGSKEMVARSKGVLIFPSVIGGSFVIGVEHGRGVLRVGGQNKGFYSTTGASVGWQAGGQSKAVIYVFNTQEALDKFLASDGWSVGADATVAAGKVGANGSVDTTTAQGPVTSYVLTNAGLEAGVSLQGSKITKVVE	N
03811_0_1_1	Aminotransferase, class V	1	26	PALR	86	MTSRRLSLNTLAAALLGACLLGPAAAQAQEIDTLARIKQTGVIHIGSRDSSIPFSYTPKGSGDPVGFSNDICLKIVDAVKAKLGLPALRVQYTLLTSLNRIPLMQNGTVDLDCATTTNSVVRQQQVAFAPSHFVAGITVAVKKDSGISSLADLKGKTVATVAGSTSVQLLRTYKRAEAVDVREISGKDTADAFLLMASGRADAYVLDDVQLAGLIATSPNPGDYRMLRDVVLREEPYGIMFRKNDAAFEALVDETVTGLMKSGEIERLYARWFTQPIPPSNVNLNFPMTDAVREAYRNPSKKGGLLFPEALMREVRGRFLQVDHDHAGRPRLYFDNAGGSFRLKAAVERFAQIDAVPDNTERIHAVARELQDIQAAGVADVRMALNAQGGSVYAALTAS…	N
03816_0_1_1	Rhodanese domain protein	0.976	34	ATLR	12	MATPTAFSTIPATLRQGACTVLYVAALIGGTAHANAPVPEGPLVSTEWLAANLNRADVRIVEVSVNPGLYERSHVPGAVNFSWHNDLNDKVRRDIVGKEQFEKLLSQAGVKDGTTVVLYGDTNNWFAAWGAWVFDIYGVQNVKLLDGGRKKWEAENRPLNNRAPEYAATTYRVGKVNTALRARLTDALASAEGRSDARLVDIRSADEYQGKVFAPAGVPELAIRAGHIPGAVNVPWGQAVREDGSFKSAEELKKLYAGVGIDGSKPVITYCRIGERSSHTWFALSKILGYQVRNYDGSWTEYGNSVGVPINNPAGTVWAAK	N
03981_0_4_1	Conserved gene of unknown function	0.928	20	RALR	51	MLPSAVWSSVSARHVALASGFPLSALILDTDVTGSRSRAIGKRLVLAKSVRALRMAMGSYGLAWSLWHWYEETDDSNNNDNEDVKYAESVVRLAPVDSPLSRASRRKHAKHLVTVPIDAGKWKKHNAVDWAKVGVDVELNEERDQEERVKVIEVELSDVDTTVAYARVLKAQASNENDTSLCSVAVLPPYGQPLSTSIMDAFDVCFNPLSAVLTFIASVCLSRGESHVFLVAPQEGDGKSSEAADVGSGNASSSRQRLSTSLLVNGLLYRHGITTHMVEKKLVDEHIKGEAMADHVGDRKSGVVFFVAESLDAGQSIARKLIEQGIFKQEQACFIVDESLNALSEECQAQSALLISTETENDRLATYFSIADVSDQTLQGIRKLLRQGKKPDDIQAALY…	N
03992_0_1_1	Outer membrane protein	1	22	LDLR	92	MNKKILTAALLGGLAFAQAASAQEFDDRWYLTGSAGFNFQDSDRLTNDAPFVTLGLGKFISPNWSLDGELNYQNPNFDSNQDLNWSQYGVSLDLRRHFIKEGRGWNPYIVGGLGYQKSEEEYAAIDNNGPRQRKDGNVAAKLGVGLQTTFEKRVAVRAEVAYRADFDDQSIAAKDESWFGDVLASVGVVIPLGPAPVAAAPAPAPVAPSCADLDDDGDGVNNCDDKCPNSQPGQTIGPDGCPVPVSIDLKGVNFDFDKSNLRPDAVAILSEATEILKRYPDLRVEVAGHTDSKGTDAYNQKLSERRATAVYNYLTKNGVDAGRLVGPIGYGESRPIAPNTNPDGSDNPEGRAKNRRTELNVQN	N
03992_0_3_1	Pseudouridine synthase	1	20	QRLR	76	MLRSASAAVLALALVPAAHAAVDCSVNTSASPLPLPATTIAPVADELYIRGNQLGMPAGVLSSNYDPSQSLDQVLQRLRIDGCQNIAKAIPSAPAPVDKKGLRTRRPPAAPAARSHASRGRAVPDVSNGVRHGLARVLSKAGVCSRSEAARWISDGRVRVSGRIIRDPEFPIASPHPPIEVDGRPMDAPQRLYLVLNKPRGVVTTAQDERGRDTVYRCFDGAGLPWIAPVGRLDKASEGLLLFSNDPQWAARLTDPETGPQKTYHVQVDRLPDEDTLAALRAGVEDEGEFLVAQAVRVLRSGDKTAWLEVVLDEGRNRHIRRLLAAFDLQVLRLVRVAIGGLLLGDLGKGQWRVLEVSDQQRLGAAAPG	N
04142_0_0_1	TonB-dependent outer membrane receptor	0.996	27	IDLR	102	MKLKSSQLRDAVVIALVAGATTATAHAQEATNLDRIEVTGSRIRQVDTETAQPVLSLSRATIEKSGFKTVADVLQNISAAGSPAISRSEPLSSGEMVGGYYIDLRNLGAQRTLILVDGKRLGASVSGYQDVSQIPSAIVERIDVLKDGASSVYGSDAMAGVINIITRKNFEGLEVNAYTGQYSEGDGQKQSADFVAGFTGDRGSITIGAEYSNEKAVWAKDRWFSESSRTNRHPTAGWTSVSQWGSVYDPTDPDAPSLTLNRGGNPYNAADFHETDLTPITGDVSNSNQQMQLLTPTKRRSVFANLQYDLTDNVRFSGDLLYTRRESEAQVAGYPLQSEAYANLGSIWSANSYYNPFGQDMAYVRRGWEVPRVSNNKLTTFRFSGALQGSFQFKDKYFD…	N
04188_0_0_1	Serine protease family S01A	0.989	20	VSLR	66	MKFSPVVALVSVLANTLTEGYTFSDTPSDLPTDSAAKRESTGLTVNAEARIFGGSEADASLFPFIVSLRENNAGDKTYCGGTLIASQYVVTAGHCVKMDEATIYASIGSAFGSGSRDGQQVKVIERYRHPLYNESSHMYDVGVLKLESAVSTETIDLCAADGSDNEVGTVATVRGWGFTENGSQSLLLKEVNVQIISNNECNKQYNDRITEGMLCAGDGNGKDSCSGDSGGPLIANDVLVGIVSWGGKCGVNSGVYTRVSYVQDYINDIVSGRDGSSFASGSINPGSSLLDTTRAPPTEMPVSTLTPTDQYGPSTEQIETTSDFVEQSESSSSQTQHSVSNATAPSTSVPSTSAPPTSSSYTHSNQKDCAPQF	N
04215_0_0_1	Amidohydrolase 3	0.998	18	LELR	106	MLASGAAVALGLAGRAAAALDSTSKERRMSTLVIRNARITTLDPQQPHAQALAVQEGRIVAVGSDEEIMRGWGNEATLIDAQGRRLLPGLNDSHTHLIRGGLNYNLELRWDGLRSLGDALDMLKAQVDRTPAPQWVRVVGGFTAAQFNEKRLPTLQELNDIAPDTPVFLLHLYDRALLNRAALRACGYSKDTPDPPGGQIVRDSLGNPTGLLLAKPNALILYATLAKGPRLPIEYQANSTRHFMRELNRLGITSVIDAGGGFQNYPEDYQVIEQLHRDDQLTVRIAYNLFTQNKGKEVDDFRGWSEILQPRQGDDLLRHNGAGEMLVFSAADFELFNEPRPELPPDLEPELHDVVKLLVEK	N
04288_0_0_1	ATP-binding protein	0.999	24	SLLR	67	MSFRPSLRLTSLAAGLLLTVTATAQPVFDQPANATFKGEVVSRGENVVPGSTADVVGRGFVPGQKVSLLRGDSVLNAQPVVVDADGNFKTQLSIPADAVPGTHPVVVRASQPAAATVLKLRVSPQLPLSGQAQFATRSSKLVPGLYQSAYSAASNAVFVTSAVGRPPVTQSQLLKLDPTSLKVTKAITPAQVPGSTNGAVYAVYGVGVDDTNGNVWVTNTRQNSIAVYRQKDLSLVHQFPADTVPHARDVVVDGTRGKVFASATGEDHLSVFDARTFKELPAVTLESGVDDGTFTPMSLVLDEKGGKLFTVSIGTPEAAVIDVASGKVEKVIDLGNSISASGVAFDAARNRLYVASQGTDNLLIVDVAAGKVLHDVPVGAGALNVAFDDASGLAYVSNR…	N
04298_0_0_1	TonB-dependent receptor	1	29	INLR	104	MSAPHKAMRPRPLVLALSSLMLASLPAFAQESAPTTLQEVKVTGSRIPRASVEGPSPVTVISREQIDAQGYRNAFDALSALTENTGNVQGEDFGNTFTPAANTINLRGLGPNRTLVLVNGRRQADYPLAYEGSVNVVNLANIPSALIERIEVLAAGASAVYGSDAIAGVVNIILKDRFEGVDVNVRAGGTQQGGGDNQRVQVVGGSSGERWDALFGFEFDVRKAIHARQRDFMDSLDDDPAGKAPQATAIAYRRNAATGRNIDPGLNGCDAASAIYGGSVFRASNPRLGWYCGSNEAAASYWTVQTEKRNLNGYGLATFHLNETTDLFADLAVGSARISNNTRAPAWTSSRNYFYNQNTGTLESWYRRFAPEEIGGLPRNANRFLENSWSFNIGARGQL…	N
04390_0_2_1	Secreted protein	0.999	23	AKLR	82	MHFKTRIATCLAVLCGAFGTAQAHNVWLLPSSTVLSKAEWITVDAAVSNDLFYFNHFPLGLDNLVVTAPNGAAVAPENAHKGKLRSVFDLKLTQTGTYQLAVVSNGLFATYKDRAGQAKRWRGTAEKFAAEVPSDAQDLKVTQSVGRIETFVTVGKPSPVKPTGKGLELVAVTHPNDLVKGDKATFAFHLDGQPAPGLEVVLVPGATRYRDHKEEIKATTDAKGEFSVTWPAAGMYWVDADASDAKTSLPQARERRLSYVGTFEVLP	N
04541_0_0_1	Gene of unknown function	0.921	25	ETLR	58	MASKRSAPCNSMSLILCCGLVLMRAPEQVKWSTKGHRNTLTIKYLITKGARKVRHKAETLRRYVIGCGTGATYISCRERDAT	N
04588_0_0_1	Vimentin beta	0.991	22	RALR	62	MARPVSLFVFLLELIIIQSALHKQQLQITHHMSTPSKSNNNSHLSAEVQLEKAAKKLTLYSRALREQLMRLREQVVIEKQAVQTSEDDVSESSARLQEIEELMAKLQQDVNALRMMPPSHDDGSLAAREQEIEELEEERREELELLAHIQTMLQMHQNMHSKVKRMIATLTKEIRRVRQREEVVVLAALRCRAVKVFASKI	N
04702_0_1_1	Peptidase dimerisation domain containing protein	0.957	21	RGLR	88	MWTSFHALLTQLTMQLPNSSAAYVLAPELTWTGDKFERDIRVFVNAEGLIQSVSHSSDAFDGDVDVHKLPGRALLPGMVNAHSHAFQRGLRGLGETYPKDSVQSSFWTWREEMYKLVSGMTEQQIYDLTHQCFSEMRDAGITSVGEFHYFHHGRPGEGRNGHEFAYDETVLRAAKDVGIRIVLLNAYYEHGGFQRAPMVESQKRFKVDSHVVYWNQMDALQSTIDNVPTQSLGVVAHSMRAVEVPDIVKLHEESVRRGLVFHIHLEEQTKEVNDCKAAHNGETPMGLLLKNLKIDRKFTAVHCTWTKADELRQFVEKEGNVCICPLTEGNLGDGFPFIASCSDRVCLGTDCNARVDMCEEMRWLEYAHRLHESRRGVCTDATSETDLAKLLFRYGTTNG…	N
04986_0_1_1	Glutathione peroxidase	1	22	PDLR	36	MRLLLLMLASLAVFLAADRSAANVADDKSFLDYSVPDLRGRQVSMGEFSAFRVILVVNVASECGYTDKNYRELQELYEKYHGEGFTVLGFPCNQFGGQEPGTPDEIIKFTQEKYHVTFPLFSKVDVNGDNAHPLFTFLKTQLDGFATNDIKWNFTKFLIVNHVPFKRYGTTTSPLEIEDDIVQALRSSQHVNEFDDGGATDGDYGDAHDEL	N
05000_0_0_1	Gene of unknown function	0.984	23	LTLR	11	MLACTLPLTWLTLRSLLHSLVSSAVNVDHLSLIWCNTSAKTPLSISLPRSSIHWYKSTLDRIDRVVSHLPTNILEALGLSIKTQALTFSHASTEECNPPADGYTSLYAPSGYLPPRKSAVRHSALGVVCVAFFFLLRRSIIVSISESTFKRIALKAKDLVCGHATARALHRSVHNLTALYSALCFYYERGQTCFDIPAAVYLLRTGQPASISTAHLCSAIKKATLKNRKESKSFSLHSL	N
05011_0_0_1	Outer membrane autotransporter barrel domain protein	0.999	20	VVLR	68	MKHSKLSLALAALLGITAMAAVDDVMAMNYHVQDDRVFLSGGVTVADVVALPALLAKAQAEGRPIREVVLRTSNGGALIAGEWLQAVIRTQGLDTIVSGHCISSCSIMQSGGVNRYLGGDLPLVDSVQIHAASSGGRITYAPSARMTQIYTGNYGGGMDAGLLHKAMYEVVRPNGLLVFRDPARTTGTSVTFDPDGSGSKLESFPGQDIRGNNIINTAGYRDPGDTLHVTSNVSGDINPGYLRTARQLQAFVDDDFARWNTDWASTYINYAVSLYNVSTRGPNGIGTQSLQQLLANPDLQDELRGQLRLADLDTSTLANSAGVIRVSNGATWRTAETTGADFMLVDNGTIALEGGALRTPELRVMPGSVVVGHGDIASVGTDSDALLDGTGPSYREDGF…	N
05012_0_0_1	Glucanase inhibitor protein 2	0.989	23	VSLR	46	MKIGSTLAAVSIAIGAVAITAEAEHVQRALIIGGEVLPEGSKQYMVSLRSTAGGETICGGVLVSPWHVLTTPFCLEDQEVNYVAVGTHYLSGTNHSGEYIKVVSAQSHMKFNISEGSHAFTMLTLENRSSFTPIKLPKADDTDIMSGMLTKTMGWGSMGPLRGNISQELRIVSMPLWDNIECVRRYEFVGNTRKGACTIDMGGPLIKEGDNGDLDDTLIGVHFWGLGCGMHIIPGIYSRVSAGVDWINSVIATKP	N
05041_0_1_1	RXLR effector family protein -	0.997	22	RYLR	51	MWVKFYLSIMIVVFMASCSTTAATTDSNQSEKTIMETSASLTSTRRGIQKRYLRNSENPDKAAPQDGDEDHSDSALTTMNDEERAVSVSTLKNLKVNDITYVSGSKYIPRWNQWAIVERFYKKLKQFATTTYWNIRYVGWFLRGYTPLDMYKRLKVMDSTPFDENYRLFLSYFNFYEFVRGPVKNPLYEFGPYAGKGEPPRVRK	N
05131_0_0_1	Kazal-type serine protease inhibitor	0.989	21	CVLR	62	MESFLLLLECIILHVVLQVDAVELASSCSRICGEFEQCFIYKNAEYCAPLCAPGRCAENKTCVLRGVVPCMSEPCLPEAVCESQQPSIMMDGTMVPSSCKLNCQLVNSPVCGSDDVSYANSCFLKEARCSTGTPGLTIVSRGLCKSDMTLNAKYLPPFSSDTNKACVATTFCADILDPVCTSAGTKRNMCYFKREQRCGQPTTILIRTGSCED	N
05133_0_0_1	Glucanase inhibitor protein 1	1	23	AGLR	46	MKSVFTIVAAFIAVGAAATTAEAEHVQRALVIGGGEVPVNTKLYTAGLRETVDGISYCGGTLIAPKYVLTSTGCSWNASYVAVGTHYISGTTDGEVIPVESVLLHPLALNKTNTHDFALLKLKNSSKFTSVKLPAANFTVEPGTWMRGMGWGNMSLENGPASHELLSVDVEVWLDGYCRNIHTFVGNADFCARGYPGYDMCFGDQGGPLIMEGEEGDDDDLLVGVTSGAYCSENGVPSVFARVAAAVDWIHNVTTDSESVAKSTQVM	N
05178_0_0_1	Glucanase inhibitor protein 1	0.996	23	VGLR	46	MKIIFTIASAFVAIGAVATTAKAEHVQRALIVGGEEVQVGSKPYTVGLRTAAAEASFCAGSLIASNYVLTTAYCASLDPKFVAVGTHYLSGTEDGEQIMVTSVIVHPWARNETDLHDFALLRLERSSIYPSVALPVADIPIEPGLKVESMGWGSTAYKRSPSNVLRIVDLVVREDQECSPHYRYGTADMCAGGDSGKDLCGGDSGAPLIFTNRGGFDILIGMSNRGQNCGLEGLPGVFARVPLAVGWIDEVMKTMM	N
05201_0_0_1	Orotate phosphoribosyltransferase	0.959	19	MPLR	33	MSAAWALISCTQIQSGAVASIQASTPLVEAERMPLRLRLVNLNKDESMVVSNLQADDAGLLAQEFVQFAVDAGVLRFGEFKTKAGRMSPYFFNAGLFDDGGKMGRLAEFYAKAIAASGIEFDMIFGPAYKGIPLAATVAVELARVGINKPFAYNRKEAKDHGEGGTLVGAPLKGRVLIVDDVMSAGTAARESIAIIRAAGATPHAVAIALDRQEMATENGQDVPHSAVQYVRNQLGMQVCTIAKLADLLLYLEIQGGSAGSGHHERVLAYRQRYGVNDKG	N
05219_0_0_1	TonB-dependent vitamin B12 receptor	1	22	ELLR	68	MKLQSRMLSLAVLAALPALAQAADDTTALDQILVTATRTPIALQDSIAPAQVIDRAQIESSQATSLQELLRGRAGINLTNAGGLGKQSSLFLRGTNSGHTVVLVDGVRINSADLGLAMYQDLPLAQIERVEIVRGPQSSLYGADAIGGVIQIFTRRNQGDFAPHFQLGGGSNGLREASGGIGGGTERGWFGADIAYQHSDGVDACRGSATLFTGCFADEPDRDGYRNLSKSLRGGYTFNDQWNVEGSALRADGKNHYDGYYNYSETRQQVLAGKVRYTPSGRLAFTANVGRSDNESDNFGDFGARGSAQTHRDSASLQGDFTLTGSQLLSTGVDWSEDNLDGSSAGYLVDSRRNTGVFVQYQGRFGRHQLQASARNDDNQQFGNHATGSLGWAMQLDHG…	N
05220_0_3_1	Flagellar protein	1	21	DALR	50	MRRVTSLFAIALALAAPWAGATDWQPVASIRTAALSTLPAGSEGEAQVADALRLPKCGSALQVQPTANTTVEVSCPDAGGWRLFVPVKVRRNQTVLVLNRGIGTGETLTAADITTAQRDAARIAGAVLSDPNAAIGRIARRPLQAGALLSNNDLVVQRLIKRGDNVALVSRRGSVEVRIAGRAMGDAGENERVSVENLSSRRIVQGTVDAAGDVIVAR	N
05261_0_1_1	Polysaccharide deacetylase	1	21	DGLR	103	MARFLRLIVLLLLAIAPSAPAQQALDLDAIDNGLLILSYHDIRDQVAAKGDADSYAVSTQNFAAHLDWLGAHGYHPVSLSQLIEASQGRATLPPKPVLLTFDDGLRSVYDKAFPLLQAYHYPALVAVITDYVDMAPGRTIDYGYR	N
05261_0_2_1	Haemin storage system, HmsH protein	1	24	FKLR	66	MVVHRRLALCVGLACTALAWASSAAPPDREAALAEIGRYRDQARWLDALGAIERASQQQPNDDLLFKLRVLTLGDIGNAWRAWELYQQRPQLFDAAQKQRLEGDYLAKLVVWSLAYSSSEDSRLEEAESTLARMQRYLGGEGTPPSQAPLRIRMDRLILLNRLGRHAQVREEARALQAEGHTLPDYVLPAVGDSLMGTLHPEEAIPVLQAAVAGDPTRDASHSELAYAYLESEQQEKAIDLLQAWRDKEPAWRWSNGKSPYANWSRYEADLNLAMVRAYSGDLRTAQHDLESMVEIAPGNGGLQSALGSVYMMRGWPRRALQRQQMAHALDPRDIEPRLGMEEAYVALQRDDLARPLHDDLVARYPTQPAVERMDQAWRAHRGWQLKAWTDIGRSSGGG…	N
05272_0_0_1	Iron receptor	1	25	VTLR	105	MPLPTPLKHALCLALPLSLATPALASEASADAPKDLDKVEVRGRAQTLYRADDAAVGTRTDTPLELVPQSIQVVPRELIDDQAARQVTDLYRSISGISFFSYAGVTLRGFRQENVLYDGLRGDPYAGFSVPQLFNIERVEVLKGPAGALYGGGDAGGVINYVTRKPKARAERRIELQAGDKDFRAGSIEGTGPLNASGSIRYRAGLYADSEQGVRWNADSESVIGDASLAFDVGQTGELVLQFTDITQNLGGNRLRGVPVNDAGSFLTDRRWNHNEASDFLDMRARVALAQYRFAPLDTLDVDLAARWFSNNEHQMYHEPMGLIDRDRDGVAEWMTRQLRNQIRDNEAFTASGNAVWRINTGRIEHKVLFGADVYQLDADFTAQTANSADLARGAGPVR…	N
05337_0_0_1	Conserved gene of unknown function	0.953	17	SGLR	34	MTTSATALLPLLQQALQDTGTASRIDGNALLLDSGLRLTPHAMAAQARDNGGWQTSTVIESQHPQLFADGLFEYQHANGADEQASLLSGFQAWARVDLVTLQTAIGAQDAQGLPMMGLTYPVGDEGEEHQRTVVLGPLAHYRAQDVDASTCSEDDHGSCPCCLFTRSMEAFDELLKARHFLAIRLFASRDADGLCEADCRVNGHDFAAALPLLRAYAASWPQAGLEFRKQYVVIRTGSPG	N
05437_0_0_1	Peptidase T2 asparaginase 2	1	22	DALR	53	MYLMKLRLALCALLSLPLLAQAAPAVSPLLVIHGGAGVERRDLSPAEEKAARDALRAALLKGHAELAAGRPALAAVTAAITVLEDDPTFNAGKGAVFTHDGHNELDAAVMDGATQAAGAVAGVQRVRNPILLAQTVMQKSRHVMMVGQGAEAFAVEQGIALVDPSYFRTEKRWQQLQRALKEEVSGQAHADLETAKHFGTVGAVALDAQGQLAAGTSTGGMTNKRYGRVGDSPIIGAGTWADARCAVSGTGWGEYYIRTAAAHEICARMRYQGQRPEQAGKGVINEAIPQMGGDGGAIVLGADGRMATPFNTQG	N
05566_0_1_1	Mannosyltransferase	1	21	AALR	62	MAALAVTLVVLYALLATPTEAFGRHPSVDNEPGPPVVLWYAPFLSGGGYCSEAHSYVVAIDAALRPSVTTDASQAANNEKKQEDAQDTETLATREEPFELLITQHGDSLNPLFIRDLPADMETKLKQHWIEERDFYWRLEHQKIALAICHSEPGAWEPARYMTSRCPPKGALYKVGRTMFETDRVPKGWQDRMNKMDEIWVPTKFQEKVFVDGGVSPEIIKVVPEVVDVDFFDPEKVTQVYDLATETTFEMTDKTTVYLSIFKWEERKAWKVLLAAYFQAFSAEDDVVLMLLTNGYHSTSSSAQDFLNVIEQYALEVVNKSLNELPHVHVLPPHIPQESMPSLYKVANAFVLPSRGEGWGRPHVEAMAMERPVIATYWSGTTEYMTEENSYPLHIDGLV…	N
05688_0_0_1	GDSL-like lipase/acylhydrolase	1	21	SRLR	69	MNRLSQLTATALLALSGVASAASAPHWVASWQASPQPVWDADFLFPTLVPAALQDQTFRQTARISLGGSRLRVRLSNAYGTQPLRIGAASVAAGAGATPQPLSFDGQPGVLIGAGQERLSDPLAVATEDHQALQVSVFVPGPTPVQTFHWDGRQTSWIAGGNQARARDLQGASSTTARLFLTGIEVEAAASARSVVVIGDSITDGATASLDQDQRWTDHLAARLAPRGVAVVNAGISGNRLLSDGMGESVLARLRRDALDQPSVASVIVLIGINDISWPGTAFARAQPRPSLPELQAGYRALAEQAHRRGLRIFGATLMPFAGALPGTPLDDYYHPDKEALRQQLNAWLRSNSPFDAVIDLDAALRDPADPSRMAAPYDSGDHLHPGDAGNRAMAEAVD…	N
05691_0_1_1	Glycoside hydrolase	0.938	15	NRLR	43	MRLAALPLVPSGAASFATKRRIRVSNSNAVISSAGQKQRQQLNRLRATLAAETLQQMPLPTTSASSPQATIVRFPDPDAKKRQYEFKRMLRQKEARHARVKHLPLFQENSALFRHFGERTLGDYDNLPMISFDGPIAVIHSEQEEQECAGYLREQKVVGVDTEARPDFHPLKGRKGNPVCLIQVSTLERAFLYRLKRGNPLPPVLQELFADPGVLKVGHSLSDDIRQLKTLNLVQAVNSTVDTLYISHKLGCKRPGLKTTFQVFLGGSLDKEMQVSDWEASVLSEAQIKYAATDAWAPLRGELSWKMFSWAHLKLSLRCGCAVLLAMIRLKDTKEFLRTKSYNSCAQTVVNGDHEALLGILLSFALRHRIPSVE	N
05736_0_0_1	Multidrug resistance protein	0.993	19	APLR	93	MTAPLRTLALTCAVAVALAACKKPEQQTPPPPEVGVIDAKPQTLPLQRELVGRLSPFRSADVRARVPGVLLKRVYQEGSQVKQGQTLFLIDPAPLRASLNASEAQLASARATYANAKVAADRARSLAPQQFVSKSDLDNAESAERTALAAVKQAEAAVTSSRINLGYAEVTAPISGVANKQQVTEGALVGQGDVTLLTTVDQLDPLYVNFSLSVDELTQLRAQQAKGSLALSGDGKATVDVKLADGSTYGEPGTLDFSSTTVDPATGAVSLRALLPNPQQILLPGAFVSFQANLGERNNAYLVPQQALLRDTNGGYVMVVGADGKVVRKNVKTDGAQNGNWLVSDGLAAGDKVIVAGVQKVKEGAPAVAKPWTPGQDANGKPAAGGAAPAGAAPAAGKA…	N
05746_0_3_1	FAD linked oxidase domain protein	1	22	SLLR	33	MVFFSQVLALLTTAVVTSGALAQMKQYQTDSVSLLRAFEDCMDTPAFKYASNDNSTVTVNSNFFVEESPLYEQFATGPKARIARKPLGIYFANSEDDVIRAVTCSVSNGLAPVPRSGGHSYEVLSSMDGSLVIDMADMVDVNIVSENIQEGSALATVQTGARLGWVYTELDRLGGYNFNAGSCPSVGIGGHISGGGYGMVSRHYGLAADQTTEMRVVLYNGSVVTASPTENTDLFWALRGGGAGSFGIVTLFTIKVYTMLEVTVFSAQFNASVRAQVVRSWMNYFPTATSKLTTQLVVDGSLARIVGQYLGPKSELDVLLNASGLFDHGGLTSEERLDNCSQLATKAYAWRSTCDDLSSLNVSRHLTLADKDYDRIKGGYANSVLDDEGVQTVIKWADS…	N
05859_0_1_1	Alginate lyase -	1	22	DYLR	6	MSLPLLRLALLPTLLASAGAFAACSAPPPGQPDIRALGYYTDKVGSVIDPALQQQNRDATAPLDRYAADVARMSDDYLRDGDPAAAQCTLNWLGAWADDGAMLGQMIRVNNDQSFYMRQWMLDAVAMAYLKVHDQADGRQRARIDPWLQKLARANLGYWDNPKRRRNNHYYWGGLGVLATGLATDDDALWQAGHAAFQKGIDDIQDDGSLPLEMARGQRALHYHDYALAPLVMMAELARLRGQDWYASRDHAIDRLARRVIEGSRDPAWFNQHTGVAQLPLQASGWVEFYRLRSPDGGVFDAAHARGPFHSPRLGGDLTLMATQGIVRTPLR	N
06018_0_0_1	Gene of unknown function	0.998	18	RSLR	46	MKICHAIALAAAVVSVVAAPTNAARDLTKTHVMASESQIGRHLGARSLRGSAQKEEETTPVTEESTEMDASEDANQTDKNGEGDDNLNEDDGEKDDEEDDKEEDNENDEQKENNDDQDAQKENNEDAQMEDNKDAQMEDND	N
06082_0_0_1	Tetratricopeptide repeat domain protein	1	23	DMLR	58	MCRPAARSVLLALAALAASPAVAQERAATAAPVVAASPVAPTIPTPPQVFAIPPAMHDMLRTQVINRSYSREQRLQALVEMIFDRHGLDLQYDADATLTVSEIWQQRRANCLAFTLMFVALAREAGIQARVQEVGQVVSWYQDQAQGLVYSVGHVNAGVGFADRFATVDLDRNVLYDRRGPLPISQARALAHFYNNRGAERMASGDLTGARAFFNTALAQDAGFAATWNNLGVLENRIGNTAAARRALETALRLDGRQDAALTNASALYRRLGMNVQAQALEQRLQSVQREDPFAQYMLGAEAERAGQLDQAIRHYRQAVRLYDTAHQFHFGLARAYFLAGQLKRADRELLRAQEL	N
06122_0_2_1	Polygalacturonase	0.999	19	DSLR	96	VKLLFPVLNIALLVASSHALSDNCETGFSPTSGNSNNSIGPGPSQSNPNQNSPKQKTPDHNSPDGSHPSVPKGVCILTGDYINNTDVSECDTIVVDSLRVPAGVMLNFMELKNNIRIMFKGISTFGPMVSPLIGLQGNNLTVTGSGTFDGQGAWYWPQGKEVIRPIFFGLNKVINSTLSDFNLLNMPFRAFNVESSSYTPITGLTLNSSVGGEVAKSMDGFELISNDHINITSNVIYT	N
06167_0_1_1	Elongation factor 1-gamma	0.947	18	LSLR	40	MLLYFAITALSQSSGCSGLVDSWCLMRCGCIPFWPETLPLSLRPRLVGRSLFRSLRITCTCARTSSARQITRADIVIASALIYSFKFVLTKPYSALIRCFSILVNQLELQTVVDDEPGSDRWGDYSFKNAAPTKEEASKLKRWSAHSMC	N
06202_0_1_1	Cellulase (Glycosyl hydrolase family 5)	0.997	32	DFLR	34	MVRVPRDRPESSMKHVACLLLACLSVAPVAQAKDFLRTQGTQIVDAGGKPVILRGMGLGGWMLQEGYMLDIDGVGTQRSIHARIADLIGAEKADAFYQAWRDNHTTKADIDAMGRWGFNSVRLPMHYALYTLPVEQEPVAGRQTWVEEGFRRTDELLAWARANDLYLILDLHAAPGGQGNDNNIADRDPTQPSLWDDPRHQDKMVALWKRLAQRYKDEPYIAAYDIINEPNWGFADKADTNGCKEDGNAPLKELLVRTTRAIREVDTRHIIVIEGNCWGNNYRGVLDDGPWDDNLVISFHKYWNVTTRESIADALALRDKHQMPLWLGETGENSNDWFARTVALVEGEGIGWAWWPLKKIRYNNPLQVMPNDGYRQVLAYWKGEGPRPSAEDAEAALMR…	N
06306_0_0_1	Periplasmic protein	0.993	15	ASLR	102	MRIRIIAAVVAACAAMSGCGDKPSEQPRTDAPEQPQSVAPPVPDVGRLETVEVQVIGLGQSPGEAMAQALQMALLQVNGAVIQSASVTAKYGLDVALGQDAASLRASAFAEVVKQKSGGVIQSVQVVDLEEPKPWAKRYKYTIKANISKFKPSAEMQKIKVVVGPVRFEQASLPMGDRSVSAAEVGATLRQRISDALVQTGRFAVLDREFSPEIEQELAIIATGQAPSAELAKLSQAASADLVWSARVSSFAYNRHARQLKTSDRQLVSYSGGWALSQKLVNVATRQVTASDSLRGSVPSTAPTTLGAGVDGDKVMTDMSDALVAGVVSSILQRTFPLTVVARDGESVVLSQGGQAVKEGARYQVVAMGKEMKDPQTGQSLGRLESPCCELVVDRVTPN…	N
06450_0_1_1	Cysteine protease family C01A	0.998	17	EELR	73	MKVALLTLVAFGSSTDAVVPVVPTDRMAQFLQEKPSLNSDLATWKQSDAGQFATKHGFVPSPTSRDGSAAEDEELRRFFLTKLLIEETQATNPEAVFSIDTPFTLMTEEEFTKFVGMSYQRGPGLLSDTSPAAKISSNSTTAPSTDKDWTASGCVVAVKNQGQCGSCWAFAAVAALESAICLAGQPLVSLSEQQVLDCDKASYACEGGYPGDALSYIQHAGGTCTEEAYPYASGDTGNRGTCQTSSCTPKAVTIRNVVAVPESENGLIQAISDRPVAVGIAAGNPTWKQYKGGIVSSCTSNDLDHAVLAVGYGSSGSSSFIKIKNSWGTQWGEEGYIRLKRGAGTGSSGTCGIIGPKSVYPQL	N
06540_0_0_1	TonB-dependent siderophore receptor	1	27	QTLR	94	MLTQRLSRTAVAHAALLALCGAAHAQAQPDKVPEATLAPVTVNAGTEKENPTSPVVGFTAKRAISATKTDTPLIETPQAISVVTRDQFEAQGVQTLRQTTAYSAGVVSNYFDSRVDSFSARGGSVSQYQDGLLRTYGTYNTSRPDPYTLERVEFLRGPSSVLYGQGSVGGVLNLTSKRPQAEALREVQVQVGSYGRKQIATDLTGAVTEDGQWLYRLVAVGRESGTQVDHVNDDRLVIAPSLTWRPSADTSLTLQALYQKDKSGSLIGFFPWQGTRLPSPYGQIPTSTFIGEPGWDSFDTENKSWGYLFSHRLNADWTVRQNLRRTISDVDYRSIYTSFTAIPGQGRPARPVFNPDNRSVYRDASWQVNGGRMLVIDTQLEGRLRWGTAEHTVLAGMDA…	N
06673_0_1_1	Transcriptional regulator, LacI family	0.912	20	ERLER	72	MVAGVVPALSVSQFLPTVQSLTATLAQEGYQLLLGQTFYDEQREEEVLNAMIGRQPDGIVMMGLVQSGKARERLRRTGIPVVETWDFSDRPLDMVVGFSHLKVGSALAGYFLSRGLQRVGMATGSDHRAQQRREGFLAAWGREVPTVTVSAPGSLELGRQALGQLLAQQPDLQAVVCSSDMLAHGILVEAQARGLRVPVDLAVSGFGNADFAAHLLPSLTTVHVDGPGIGRLAAELVLARCKGHSAGRSAFDLGFELIERDSTRRA	N
06700_0_0_1	Gene of unknown function	0.954	20	LALR	42	RARLAAALELPVSAIRVVQATTGGGFGGKIVEDDNQLVAGLLALRTGRPVRLVNNRLEDFLACCSSVPERITLKLGMARDGRILAKQVHIVAECGAYAGLSAEVMHVSAMRSDNMHRQGNVRSHATLVYTNNPPHGAFRGFGGTQMLFALNSHIHIMAEQLGLDPAEVHKLNAVQAGDVTVHGWKIGSAGLKECIDQATDAIDWRGKRARPRQALGARRRGVGMAAAMHVSGNRTMGNWDGSTVVVRIHEDGQVLVLSGECDMGQGAATMLSQIVAHELTLPLSQVRVAAPDTDSTPFAIGSLASRVTMAAGNAAIGAAQAARSKLLTLAAVVLEAQVDDLELADGQVRVRGTDRAAGMAELARQHIWRHGGEGIQVSHTWDAQTQMHDAQLHGNIAPA…	N
06714_0_0_1	LppC family lipoprotein	0.999	27	ATLR	59	MNKPAARISALSLSLMLLAGCATTSLTSTPDSPAQGQALALIEQGKPRDAALQLEGLAATLRGGARSNALADAAWAWHLAGDSARARSLLGQLTARQLSGASLQRYQLTSAELALADKQPAQALALLKDHGDNVLPALRTRWYLARAGALQGTGDAFGAATERARAHASLTGSARSDNQAAIAGLLGTLDDATLRSRAAALPANDPLYNFAGRALIARGLPLPRPFDRDGAAQFDTSKRPPAMSDGYRPPAKLAVLLPLSGRLATAAQPVRDGLLSAYYGESRRRPDINFFDTAGTPAGALAAYDKAVASGADFVVGPLGRDEVDAVYGRQQLQVPVLALNRGKDAPPAGSAGFSLAPEDDGIVAAEYLRGRERNRALVISSNDDTGRRSAAAFAQRFA…	N
06839_0_1_1	Membrane protein	0.979	21	IALR	28	MLMLCLIWSLQQILLKATADAIAPTLQIALRSGAGAVLVWLFMRWRGMRVQWGDGSWRPGLAVGTLFALEFLLVGESINHTSAAHVVVFLYSAP	N
06909_0_2_1	Gene of unknown function	1	21	RALR	26	MKSAAAFAAFLALSLFVGTEGAPNTRALRGLRINADTPMVEEDADESRKDHHHHHDHDHVKVVKKVKKIAIPVPVEVPRFISVPVSVPSAVVASSNTAVADSATNVASNNVVAPGVPGTNVVPGPIAVTPAPTTMNGSPAVTPAATVTQRSRATPAPTTFADANPSGAQDPGAAVIASQSGRAGMAGVPSFGNNNNALGAGLGVSSAAGGFPANAGTFGGSPMGNLGGGLGVGVGGGSRISGFGGGFGGVGGGMLAGPGAGMGGFNGNNAGGSGQQLGFGLQSGRAFGGVGGGVQ	N
06910_0_0_1	Conserved hypothetical exported protein	1	19	VSLR	91	MRSLLACSALLLLPLSALAADAPNCKFTAARTLKLETSGAKAVVFEVNQHDLKVVASKGGGQLDGRACASSQEWLDQLVLDQRKEGDKLVVSLRREGRDSGISLGSSYAWLDIRGSVPDNLPLQLKVGSGDASVDNAQSLSVDVGSGDAIIRGTRGSIHAAVGSGDLDIDGGSSLNLLSLGSGDVKARNIGGDAVTGTVGSGDLKLSDVRGNARLDTVGSGDVGFKRVQGNVEVGVVGSGDVDLSDIGGSVHVRSHGSGDIQVDGVRGSLTVDHSGSGDVGHRNVSGTVTLPRKK	N
07127_0_2_1	Conserved hypothetical exported protein	1	19	VSLR	91	MRSLLACSALLLLPLSALAADAPNCKFTAARTLKLDVAGAKAVVLEVNQHDLKVVASKGGGQLDGRACASSQEWLDQLVLEQRREGDKLVVSLRRDGRHSGISLGNSYAWLDIRGSVPDNLPLQLKVGSGDASVDNAQSLSVDVGSGDAIVRGTRGSIHAAVGSGDLDIDGGGSLNLLSLGSGDVKARNIGGDAVTGTVGSGDLKISDVRGNARLDTVGSGDIGFKRVQGNVEVGVVGSGDVDLSDIGGNVHVRSHGSGDIQVDGVRGSLTVDHSGSGDVGHRNVGGTVTLPRNK	N
07138_0_1_1	Outer membrane protein	0.992	22	RDLR	80	MEVIPMKSASLFLSIAATLALAGCSTLAPKNTAVAPAIPAQWPAEAAQGEVADVAAVGWRDFFTDARLQQVIEQSLQNNRDLRVAVLNVERARGQYRVQRADRVPGVAVTGQMDRRGTDAGVTEQFSAGVGVAEFELDLFGRVRNLSEAALQQYFAVAANRRNAQLSLVAETATAWLTYGADAQRLKIADATLKTYEDSLRLAEARHERGGSSALELTQTRTLVETARTDAARLRGQLAQDRNALALLAGGQLDPALLPDSIGPQLLALAPPPAGLPSDVLLQRPDIMAAEHQLLAANANIGAARAAFFPSISLTGSIGSGSSELSN	N
07221_0_1_1	Porin Gram-negative type	0.999	22	GHLR	110	MRCTSRLTLASLAIAAALPVAAQSSGAGSNVTISGYLDAGVFRDFDKTSKLGTIQRSNLAIAGFEDLGGGLKATFRLSTRFDLDTGLTEDYPKKPFWHDESTVGLQGNWGHLRLGRALSAMWSQEWQFDPWGNFNRIASPAWHMAHYLTPTDRASNNGSPEYGRMSNGVFYDSPKFGGFSLHLSASPERTQAPGRQGRARSVSVNYDQGAVAAMVAHERNGSGDTDLYMGGKYRIGTAAVMLAYDRSKSGTPGTGPDKSRMVSLGATYGMGATTLKASYARQRLDRDTNNMLSLGAEYALSKRTMLYTSLGHQRYENQSSRTAFGVGMAHSF	N
07249_0_2_1	olate-Biopterin Transporter (FBT) Family	0.992	18	RPLR	87	MVLGWSVTVFCLLAMAMSTLEEPYFPDPEMRNVKPIDYSLEMAQSLNKTVPKRLARRHAHCRNNTHHDCIDRHTSLALPKEFPLEKRPLRAEVQQELYVAS	N
07280_0_0_1	Extracellular solute-binding protein, family 5	1	24	FHLR	90	MLKHAVIPFLLGAGLLSGAPSAVAASNLVFCSEGSPAGFDPGQYTTGTDFDASAETVFNRLTQFERGGTAVIPGLATKWEVSDDGKTYTFHLREGVKFHTTDYFKPSRPFNADDVLFTFNRMLDKDNPFRKAYPTEFPYFTDMGMDKNIAKVEKLDEHTVKFTLNEVDAAFIQNLAMSFASIQSAEYADQLLKSGKAADINQKPIGTGPFVFSKYQKDAQIRFKGNKDYWKPEDVKIDNLIFAITTDASVRMQKLKKNECQVTLFPRPADIEPLKADKNLQMPQQAGFNLGYIAYNVMDKIKGSNEANPMAQLKVRQALDMAVDKKKIIESVYQGAGQLAVNAMPPT	N
07307_0_0_1	Secreted protein	1	17	DGLR	61	MTRLTLSSAALWLGASALNAHAAPPLPAHGPGAPHAAMPHAQAVLESPVARLLTNPYGEVDGLRLTDGTVVRFPPHMADALTTAVKVGDTVRIIGRSEAGGAVKADAIVNTATGQTVYEQPPEPGRARPMPPHLRMAGLQTQQAQGRIEAVLTGPRGDANGVILSDGAIVRFAPHALQQPLQQGQLLAASGLGTRNAHGTSLEAISMGASLSDLQPLYDRAR	N
07346_0_0_1	Rod shape-determining protein	0.997	19	ARLR	25	PLRLLAYLALAITLIVLDDQAGWLARLREQANSLVQPVWALAGLPGKLGNQVKDSAASHTQLVTENRELRNQLLLANARLTRLQTAALDNAQLRELLNVAERSGLDVQLAPILDIDLDPVKQRLVLDAGAREGVHVGQAVIDAGGLMGQVISVTGGTSTVLLLTDPDHAVPVTVARNGVRLIVYGRGDTLELRDIPLSAGVEVGDEIVTSGLGGRFPAGFPVGTITGLRPDDTHAFLVGELKPAAQLDRGRDVLLLRPGAAIRIPPELRLQLEETAPGGPATGASVPAGAAPAATTPAPASSPCRPLAGNSPRRKRGLLPPHPRLILLLR	N
07383_0_0_1	SCP-like extracellular protein	0.986	25	NKLR	27	MVIIKPSSFAFLLVVVSMSSTIVTASNKLRTASRNLQTYTQYSEYSQLMLDAVNAERAKAGLPALCANSKLAAAAQAHSDDMAAHDYMDHFGSDGSSVSLRITQVGYDWETVAENVAAGQEDVSTVMVAWMESEGHRINIMNSDYTMLGTAYAYNAGGTYKHYWTQNFGASLTDVCDGGMPTSYETTPTKEAPAPIPPATDPSVPAPIPPVTNQDSPVQTDLVTNQDSPVQTDLVTNQDSPVQTDLFTGPSTHTFTNPIILPPNLAPPAPVSVPADL	N
07418_0_1_1	Basic membrane lipoprotein	0.952	24	RVLR	102	MNDISKRSLLKVAALSAVAAAALAGCGKKEEPAPAPAAAPAAAAPAPKAEPLKIAFAYVGPVGDGGWSFAHDNGRKAIEKEFGDKVVTSFVESVPESADAERVLRDMAGQGNKLIFGTTFGYMETIQKIAPDFKDVKFEHATGYKTAENVRTYDSRTYEGAYMAGVIAGAMTKTNTLGVVGSVPIPEVIRNINSFTLGAQSVNPKIKTKVVWVNEWFSPPKETEAATSLINGGADVLFQNTDSPAVLKTAQEKGKRAFGWDSDMTAYGPKAHLGSAVINWGPYYIKATKDALEGTWTTGQSWWGVKEGAIDMVSIAEDVPAETKAKVDEVKKGLQDGSFVIWKGPIVGQDGKEILAKDAVADDKFLGGVNFYVKGVEGSVPGGDKK	N
07572_0_1_1	General secretion pathway protein D	1	25	GVLR	44	MRSLACTTALALIVGMAHAPAPVQARDSQDEPVQLNLVDTDIGGVLRMAARFTGRQFLVDPRVSGKMTVVSDGPVSRTQAYQLLLGALRMRGFAVVENGGVSRVVPQADAKLLGGRVGTGGAGGEVTTRTFALRYENAAALVAVLRPMISPDNPITANPGNNTLVITDYADNLERIAQVIASVDTPAGMDTDVVKLQQGIAVDVAAMVAPLLDAQGAEPSQKVVVMADPRSNSVLLRSSSPGRTRLARQLVEKLDRAQDESGNLHVVYLRNAQANQLAGVLRGVVAGQSDAPAMGSTEGITPLPGEANRSTPTQPSQPQQAKTGGNALESQRLDPSRRDPIDAGSTGFSQNGISVQADVATNTLLISAPEPVYRNLRRVIDQLDQRRAQVLVESLIVEV…	N
07634_0_0_1	Peptidase -	1	30	NGLR	50	MSLALRPRAALLAVALSTALGTLAPTSALAARPTAPAKVDIPYEQFTLPNGLRVIVHTDRKAPIVAVNVWYHVGSKDEPAGRTGFAHLFEHLMFQGSENHDGEFFEPFKQVGATNQNGTTNTDRTNYFENVPTTALDMALWMESDRMGHLVGAIDQAALDEQRGVVQNEKRQGENQPYGQAWDQINKALYPVGHPYHHGVIGSMNDLNAASLDDVKTWFRTWYGPNNAVLVLAGDIDLATAKEKVAKYFGSIPAGPTMAQPAVNVAKRSADTRETMTDKVPQARIYRAWNVPQVGTTEVDQLQLFAQVLGGAKSSRLSQRLQHQDKLVDSIASGLSTSQLGSNFVIMATVKQGQDPAKVEKIIDEELDRLIKQGPTAAELERAKTGARAGFIRGIERIG…	N
07767_0_0_1	Endonuclease	0.999	22	YFLR	67	MKKTLIPIAIALALGAAVPAFAQSKGDWTLGVGVHQVNPKSDNGTLAAGTLPLEIDSDVKPTVTFEYFLRDNLGLEVLAALPFKHDISVKGVGKVGETKHLPPTVSLQYHFNSKGKVSPLLGVGLNYTTFFSEDTTGALEGAKLKLDDSWGLAAHAGLDFKVSERSAVRVDVRWADIDTKVEVEGAKLGTANIDPLVTGMVRPFLFSLALVASLTLALLPLPAQAWGPLGHRLVALLAWDDLTPDTRRHIDALLKGEADPTLAGIASWADDLRENDPVLGRKTSRWHFVNIGEHDCAYDRLRDCPGGNCVVEAIRTQTSILADARRPRAERLQALKFVVHFVGDVHQPLHAGYGRDKGGNDVQVNWNDRGTNLHTLWDSRMLVTTGRSEADYLRRLRGL…	N
07778_0_0_1	TonB dependent receptor	1	27	LNLR	105	MAQIVHKRRHLLSQALILALLPLAASAQEAASSSTKDLDAVTVTGSRIKRASVEGPAPVNVITAAQIQKEGFVSVYDALKTLTEATGTVEAASQWGSHTPNASGLNLRGMGPNRSLLLVNGRRVADYPLPYGGETNFSNYGNIPAAAVERIEVLTGGASAIYGSDAIAGVVNVILKTNYDGDEVRVRGGTSSEGGRDTWDLSWAGGKTGDNWSVTYALQYTKRDPLFGRDRPQMDDADDAPYPSWNMEQRKVGFRPTAGLALIDPTTGQRLAPPTGTCEKFDGEYYTADRLVYNYAANRITNTGRLCGMSADYANWLLTGGAENVSGNLYATFDFSNDLQAWTNLAVYRSEAIWGTNPPGVSLIDDDNGYYWDANRNRPILGVRQFTPNEVGGLDTLRN…	N
07890_0_0_1	Phospholipase	0.997	20	SELR	107	MKQLKLWVLGLSMVLAGCQTTTHLSAALKPQTTEAYARSVDQPFARIKKQQKRPVVALVLGSGGARGYAHIGVIEVLEQHGIRPDFIVGTSAGSIVGALYASGKSPSELRDTALKMKAGDVRDISIGLKGFFDGKKVENYVNEQVNNMPLEKMKIPMYVVATELKHGTKTVFNYGNTGQAVRASASIPSMFVPTKIGKSEYVDGGLVSPVPVEVARDLGADVIIAVDILAQPIYTETSNVWGLFNQNINIMQGRLAAEELQYADVVIQPDLREKAHIFDVKGREATMKSGIDAANAKLSDIQFAIDEKIAEQNLSTDGLSAQTQ	N
07972_0_0_1	Extracellular solute-binding protein family 3	0.964	26	GTLR	62	MPIQSILKSTVVALAIVGSGSLFAQGAPLNTAAFDALIAQGPVADAATIASSTWASKIKQAGTLRLGSTQTSNLFSLLNEKDGKIRGFDAGLAQLLTRYILGDASKYQFAQVTSSTREQVLINNQADMVIATYSITPARAEKISFAGPYYTSQAGVLVKASNKTVQSYSDLGGKKVATQAGSTGPAILAQHAPKAVVQEFQTHQEALDSLRQGRVDAYVTDYTLLLNTLSLGTGDARLAGAPFGTQDSYGIGLPKGSDGVAFINAFLKKIEADGTWAKLWTISIGQRTGSTAVPTPPALP	N
08108_0_0_1	Aminopeptidase	0.999	16	VPLR	84	MKRVVLGVLALSVSSALMAATPKFDGARISADVKELASDAYEGRSPATAGEEKTIAYLSRQFADAGLQPGGDLKDGKRLWTQAVPLRKGDIVGTPQLALHQGGKTLPLEQGKQIAVRAAMNGASSVDISKAPLVFLGYGVKAPERNWDDFKGVDLKGKIAVVLINDPDFETGQGDFDGKGMTYYGRWTYKYEEGARQGALGVLIVHETAPASYGWATVAGSNTNTMFDVVRDNPAESHPLLEGWIQRDLAVELFRSAGQDFEALKKKAQQRDFTPVPLTGASLDAKYAVKTEVITSHNVAARLEGSRHPDETIIYSAHWDHIGVGEPDARGDRIFNGALDNASGTASLVELARGFAKEKRPQRSLLFLAVTAEEKGLLGSEYYATHPLYPLEKTVAVIN…	N
08364_0_2_1	Molybdopterin oxidoreductase	0.995	22	RQLR	66	GLGHALQAGAAVAVVLVEHADALHAQVDELARDDGRLVVVRGAHVEHQPVEGLAQRLGPREGREERQLRLGGQRQGRQAGGRADVAEQREHVVGDELARVGGAALGVIAVVQRAQLDGAPALGVVLVEIQLGARLELHAQLGRRAGERSRLAQHHGVALRTRQREAAQCRSAQADRKLSPPPHIVVLHGEMPVWCVPCGSSHRPWSAPRGAARPSVTWSRERAARPGWEHTTVGAVACRKQNTRGLEKAVPLPHSQGPAMAILAAWRSSETTGGRDRIRIMTSLTTERQQVRGACPHDCPDTCALLTTVEAGVAVRVQGNPAHEHTNGVLCAKVSKYAERTNHPDRILTPLKRSGPKGSGQFTPVSWDEALGDIAHRLGEIAARAPQAILPYSYAGTMG…	N
08375_0_0_1	Outer membrane porin	0.999	19	VLLR	38	MLKTRISLVALAMIAATQAQANDQADSKGFIEDSHANVLLRNAYINRDKKHGTDDQIEWGQAFIAYFSSGFTQGTVGVGVDAFGLYAVRLDGGKGHNGGGGVDFFKPHETTNAEGNASSPHNLARGGAAVKFRISNTVLKYGDQMPALPVLQYDDARLLPESFTGTLITSKEIQGLELNAGRFTQEARKSAERRDGGGLKSINVLGGSYKFTDNFTASLYTADNEDVMKKHYLGLNYVFPIASDQSLTLDFNGYKSDINNKYVKAAGLNGDSNTIWSLAATYAYGAHSFTLAHQRSTGSTGYNYGFYQNAGGVGDGGSTIYLANSYWSDFNAEDERSWQLGYGLDFGAYGIPGLTYKLAYVVGDNINTRNVANPQGFGEGKEREIFNQIRYVVQDGPAK…	N
08391_0_1_1	Gram-negative type outer membrane porin protein	0.999	25	VGLR	106	MNSSFVKKSVALAVLAATAPLAAFAQQSSVQLYGIVDAGVRHTTNEGPTKSGKTQMIGGGMSQSRWGINITEDLGGGLAAIANLEARFLTDTGEQAAASYFQQSWVGLRSKSFGQVTLGRQYNMLFDLVTSTYASFPYSPYMEAYKPEIGMSMGARASNMVKYLAEFGPVRGALQYSFDENNTFDKVGTGVVPGGAIKTAGGYLRYSQSGISAGAGYLGTTLPAGTKVDAYTLGGSYRVGPWYVNLGYGLNKRKDAFPAATAGGGFDQAILNSFWTGSSNGGFVAGDANKRQMYKMGFGYQITPQINVGAHYYHAKQSGSGTGNFNGKADFLVAVLDYAFSKRTDAYVALDHTKTSGGSGVMLDANGATKRTGFTVGLRHRF	N
08694_0_0_1	TonB-dependent outer membrane receptor	1	25	ASLR	30	MPARRLLSTALVSCLMLAAAPNVMAQSANASLRGQVAGAQAGTEVTATNVATGTVRRGTIRADGSYSLMGLDPGTYDVVANGQTQKVTVTVASTATLNFAGAASSTPGTTAATNLDTVNVVAPTLLQEVRTSEVGKTVSLQQIQTTPQVSRNFLEFADAVPGMIFT	N
08737_0_1_1	Efflux transporter, RND family, MFP subunit	0.982	26	VELR	73	MTSPNTTPHRFGHRIAMVGVSILAAAVLAACSGGHAEEAGAPPPPQVSAAPVLVKQVSQWDEFSGRVEAVQSVELRPRVSGYIDKVNYVEGQEVKKGEVLFTIDARSYQAEYDRAAAELARARTQATLARSESERAKRLSEQQAISTETAEQRRAAADQSGAAVQAAQAALDAARLNLEFTKVRAPIDGRAGRAMVTAGNLVTAGDSASVLTTLVSLDTVFVYFDADESTFLRYAQMARKGERPSERDSALPVKVGLSGEEGYPHAGKVDFLDNQVARSTGTIRVRALLDNADRQFTPGLFARVQLLGSGQFQAMLIDDKAVLTDQDRKYVYVVDKDGKAQRRDIQLGRTADGLRIVEHGLAAGDKVIIDGVQKVFMPGMP	N
08803_0_0_1	Transporter signal peptide protein	0.999	19	PSLR	13	MVLLTASALVAAPSLRAQAAPAGTPIKVALIESLSGPFANTGEAVFRNVAWAMERVNARGGVALPASAGGVRPLLLTRFDSKGQNEEALSALRAAIDDGARFVLQGNSSATAAVLIEAINKHNEREPGKRVVFLNYSAVDPILTNEKCSFWHFRFDAHADMRMAALMGVIQGDKALQRVYLIGQDYSFGQAVLREARKQLGAQRPDVAVVGDELHPVGRVKDFAPYAVKIKASGAQAVITGNWGNDLTLLVKAAREVGYDGMFYTFYGNALGAPAALGDAGVGKVVAVADWLPNVPGAQSEAFYRSFRDRFPHPADDYVHMRMQLMVEALAQSIERAGSTDAVAVARQMEKASVQLSGQAGSMRAADHQFQQALVVGVMQKQGTPGVKFDVEGSGYGFR…	N
08852_0_1_1	Agglutination protein	0.999	22	SELR	96	MRVLNPITSALLLALASANVQAMSITEAVQSAVDYHPQVSSNRNSKLSADEDVKFARGGYYPSVDLVAGYGRQRSDNATTRAEGNHNKETLNYTQSELRLRQMIFDGFNTSNEVGRTEAVSTSRAYYTQAVAQDVALRAVEVYLEVLKRRELVTLAKNNLQAHLRVNDQIGLRNERGVGSTADLDQSRARRALAENNLDTAEVDLADAEANFFSVIGRAPDELESPQSIKGEVPGTLDEARDGMRQNNPYIKSAQADVNAAEKQYEVGKSTFYPRFDAILATGANNNTGGEKGHNNNDWQAGVEMNYNLFRGGSDKARLQSDAHKINQALDIRNNALRELTENLSLAWNAMNNASKQLPTAREYAETTKRVRAAYQDQFGLGQRTLLD	N
08945_0_0_1	Conserved gene of unknown function	0.956	16	MLLR	36	MAVVLCSVVCIKFAASEEKPSPRDSQDLLLVTAMGMLLRLRDLRLAELEQKVLENAKEAMHGIVNKVRVERATIGRLKANASSCMLHIVLGNHAAFLSVWQTTLGNQQDRMGIVMTKLFDANVAGIRHFALVKACFDEEKEQDASLIAIVRASETEESMPLLQLVRVEHPEPRVSGNACAVSTVVSSEYVGTQSVCINMALFASASDAPSPQVYAACQTHDGVSMIAMANNGDVTTSKADETLASKSEEVGIDENAVIIAESLVNTPLSSLLSKRAIKKYRTMLYACTNSIGQSDDESRAVFKLLHQVATRIREFANSSATSSSLLTSLFEWCDEMSELSYQWTTFQLLQSSTASEAEDGRESLGKKWHVFRLTPMLEMLAKYIKLGSMRA	N
09177_0_0_1	Xylose isomerase domain protein TIM barrel	1	28	YTLR	37	MKALVRRSASLVLLLAALPAFAVEAASAQKPIAVQMYTLRNAGSLEQQLKIVHDAGVHAVETVGTQNVSAAELKQLLDRYSIKAISSHVPLAELRSNLDGVVTFNRSIGNTTLVVPYLDRKERPSDAAGWTALGQELGRIAKQVRGKGMRLAYHNHDFELVDFDGRTGLELLFAAAGPDLQTELDLAWVARAGLDPAVMLGKFRGHVFAVHAKDNALKGQAEDEGGFAAVGQGVLDWNTILPAARGAGVHWYIIEHDQPREPAKVVQAGADYLREHLTTNTPARARR	N
09454_0_0_1	Gene of unknown function	1	20	NVLR	20	MPTLVAALLLSLLDAVAGSNVLRQQLWGLSSGLAYYLEIQIGSPLHSSSLGSTSANTFNLLVDTGSANTAV	N
09559_0_1_1	Methionine-R-sulfoxide reductase	0.903	19	GMLR	45	GTFACAGCALPLFSSSTKFESGTGWPSFWAPLHNAIGEDRDVTFGMLRVEVHCRRCGGHLGHVFNDGPRPTGLRYCMNGAAMVFAPGATDGTADGWRVPVGSSSVSGA	N
09754_0_0_1	Gene of unknown function	0.999	49	RSLR	49	MRVHYILLLAASAFFASAEGNSKATDSAPGASTADRLAIAEKNTVSVSRSLRTAAAANGEGSIPRFAKIIKKYIAAYRMRPEEKLKLKNTEGYRSNSFFKQLKLNKKKNAGQLLDDPLFLKWLQYVKDTAETDPHGTAANTLVRYFPKVKDLYKVMVGWKVNKEDPLHSFIEELKRKLARKRFDIEFEKFDPELGMHKLALRVSHDWKNHPDQLFEAGRANLGEIQFAEALEKGLPYDPTNQLSNRLQSELFDSWHRKVIGPVNALNLLGRGVKVNDISKLHLNIWLRYVEYLLRKRHRKSLEESIITMVQNSQDDMLKALLNAVKTGGPAETGEKQLIKRWVQQKLHPEDVSWVLGAKALEEGSQEQKFLTAYKKAFNKEQENALIAANYHQSWIAAL…	N
09805_0_1_1	TonB-dependent ferric achromobactin receptor	1	23	ETLR	108	MKQVPAAFGVFLLAAAVSASVKAQQNTPPPQDAAAEQERAKDATDLDQVIVTGVRSPKAVDRIPGAVSLVSKEEIAHTLLVTEDATAVLARTVPGYAESSQAMSNSGETLRGRVALRLFDGVPQGSPLRDGSRNATFTDMGIVGRVEVINGPSASEGVGASGGIINYISTVPTKEGSEFRFLSRYSTQFKDDSAGWKLGLNYAYKQDNYDLVAGVSRIDRGMGYDGDGVRLGMNTSGSLHDSVTRNVFVKGGINFGEDLEKRLQVSYSDFKIEGNGNYIQVDGCRYEPGWCEDPRPNTSERGQIFGSKAEFNDFRQVNVQYTDADFFGGTLNLN	N
10161_0_0_1	Fe(3+)-pyochelin receptor	1	47	GALR	47	MPSLVAAALVALAQPAVQAQQPSSVQAGQAGQAGELAFSIAPQPLAGALRQFTQQAQHQVLFDPQIVAGRTSPALQGRFTPRQALDRLLAGTGVTVIDAVPGAYTLKAPAREPSPAADAALGTVLVTAQAHAGDTTEGSGSYAASRVSLGKGQSVRETPQSISVVTRQRIEDQGLVSVGDVMQQTTGVTVDYAGSGGLGGTANSFYARGFQISNVQIDGAAVDAFSQGTFDPNMAMYDSVQVIRGADGLYSGNGEPGGSINLVRKRPTAQPQVLASAS	N
10320_0_1_1	Cytochrome c2	1	21	EALR	86	MKPILSLAVSLVLLSTTGAYADGDPAAGERAFGKCSNCHNVDTPRTRLGPHLMGVVGRQAGSVADYPHYSQAMKDAGAGGLVWNEEALREFLSSPKKKVPGTAMRFFGLWSETEIDNIIAYLKTKPAP	N
10522_0_0_1	Elicitin RAL13E	1	25	AVLR	16	MTLLHTTLIVSFAALAVLRPASVSAASCTDDEQSTINSVYTDLTNSTMCTDLISNSDTTFLDYCKNSGCISKLSTAVDQLPSCTEDYEINRKAGLQDIVEYCIKVQEMTNQSAPGENGTESVVSGASRSALATGVLTAQLCAALYFFA	N
10707_0_1_1	Gene of unknown function	0.946	16	RSLR	47	YKVIVGAIAFVHGSHCYSYNQLVLKSLIDDHIVISADIENSCDDMDRSLRYAMTAILGSNAINDENLLRGTPTKRSSGFCLTLLSISIPAAKISKVLTLVSTAYYSNRLTRKIPNSLGMPTLRHNMRQIGACSWRSVSTSMSSFRG	N
10804_0_0_1	Monooxygenase FAD-binding	0.92	18	QFLR	37	MARLRIGIVGAGIGGLAAANALHQAGHEVLVFEQSRQFLRVGADINLTPNAVRALDGLGADIAAAVRASAARPTHRISRNWDTGEETSRLTMGDEAERKYGAPQLTIHRADLLAALADAFPLDQVQLGKRASQITQTGQGVDIAFTDGSEMAGLDALIGADGIHSVVRAALFGVESPRFTGVVAFRAVVPTERVRHVPDIQAFTKWWGATPQSQIVTFPLNQGRDTFIFATTAQESWHEESWTTPGSVEELRGFYADFHPDARALLDACDTVLKTALYERDPLPAWSQDRITLLGDACHPMMPFMAQGAGMAIEDAVVLARNLDAAQGSQQ	N
10844_0_0_1	Prolyl oligopeptidase family protein	0.998	24	QYLR	24	ILAAALAVIGGVAAGSAGAVDLTQYLRRETFTDIKISPGGEYVAATVPREDSTAIAILRLKDKEVVGSFWPPSRNHAQEFDWVSNERLLIGLAQKWGSLDQPNPTGELYAIDANGNRGELLVGYRVESKGPGTRIQPKKVEAVAAFLADDLPGDERNVLVTVWPLAEDPYTRVDRMDVTTGRRSRVASSPVRRGEFTTDGAGEVRFVHGSGSDNINKLYFRERSGDSWKLINDEAVSKRIETALGFSADDSLAYLNVEQTQGPDAIVSWNPQTGERATLLRDEVVNPYRIIHRPGTHVPVGALYLGDTPRTRFFDEKSPEARLYRGLEAALGGAVYITSSTRDGRVVLVETWSGSNPGDFYVYDTVARKADHLISRSDWIDVDRSASVKPIALKARDGL…	N
10891_0_0_1	Exported dipeptidyl peptidase IV	1	20	SFLR	52	MRHLFASLALMLATSTAAHAEKLTLEAITGPLPLSGPTLMKPKVAPDGSQVSFLRGKDSDRNQLDLWTYDIGSGQTRLLVDSKVVLPGTETLSDEEKARRERQRIAAMTGIVDYQWSPDAQRLLFPLGGELYLYDLKQQGAAAVRQLTHGEGFATDAKLSPKGGFVSFIRGRNLWVIDLASGKQLQLTRDGSTTIGNGVAEFVADEEMDRHTGYWWAPDDSAIAFARIDEAPVPVQKRYEVYADRTDVIEQRYPAAGDANVRVQLGVIAPAADAQPRWVDLGKEQDIYLARVDWRDAQHLSFQRQSRDQKQLDLVEVALDSNRQRVLAHETSPTWVPLHNSLRFLEDGSVLWSSERTGFQHLYRIDSNGKTTALTHGNWPVDELLAVDETAGKAYFRAG…	N
10984_0_0_1	Lipid A export ATP-binding/permease protein msbA	0.991	26	LFLR	18	MLQLVIYSAMAALMFLVLFLRGDSTAGDLVAYITAAGLLPKPIRQLSEVSSTIQKGLAGAESIFEQLDEAPEVDTGTVEKERVEGRLEVRNLSFTYPGTEREVLSDISFVAEPGQMIALVGRSGSGKSTLAALIPRFYHHDKGQILLDGVEIEHYRLRNLRRHVSQVTQHVTLFNDTVANNIAYGDLAGAPRADIEAAAADAYAKEFVDRLPKGFDTEVGENGVLLSGGQRQRLAIARALLKNAPLLILDEATSALDTESERHIQAALDHVMQGRTTLVIAHRLSTIEKADQILVMDQGRLVERGTHTELLAANGHYARLHAMGLDEPAKADIT	N
11204_0_0_1	Allophanate hydrolase subunit 2	0.946	21	RHLR	102	RAIDPSLVLVALAGSPLIDWARDAGLTVVAEAFADRGYTPEGTLVSRRDPGAVLHDVDQIAARMLMLVREGVVEAVDGSPVRIAADSICVHGDSPGAVAIARHLRERFEQEGALLVELADLDETLALLGSLQREPIAGVQELVPAARTVLVQFTPAQVGVAELVNRIAARDLSQRAERSDVLVEIPVHYDGEDLADVAQLLGITPEEVVRRHTGSEYAVAFTGFAPGFAYLSGGDPIFNVPRRTTPRTRVPAGSVALGGTFSAVYPQASPGGWQLIGRTSARMWDLARELPALLQPGYRVRFVDAAGMEQADAEPAPAVVQAELPEGNALRVKATGLMTLFQDRGRLGQAGQGVSASGAMDQAAFKAANRLVGNASDLAVLETVGGGLSLQSQGETVVA…	N
11256_0_0_1	Beta-lactamase	1	19	GRLR	93	MRMQALGMLAALVAFPAAAVDTASVEADVAAVVRHEHLPGLAMAVVDNGQVVYRHAEGARGDGGRIDEDTLFKIASNSKAMTAALLARLVQQGRLRWDDPVQRLLPGFRMHDAWVGQQMQVRDLLIHNSGLGLGAGDLMLWPEPNAFTRADIIAALAHLKPVSSFRSHYAYDNLMYVVAGEVAAAAGGKPYDQLMREQVFEPMGMTRCQVGAWSVKRVGNVAQPHAWRGEHNEVVNADAETSPDLPSMAAGGIRCSLRDMTRWMQVLLDPTLAPGWLDTEQRRTLWTLHMPMPLGERQRRWDNAHFYGYGYGYGWRVSDMDGQWKVAHTGTLSGMYSSLALLPDRRVGVVMLINGEGEDARMALMQAALKRFTAADDARPAMDYLAELKADQATRAATG…	N
11460_0_0_1	NPP1	0.981	19	STLR	42	MNLWSIFVVSAAAIRFIDAESLPPDQIFSFNEVPPVTGIDNSTLRFRPALLITTGCHPFAAVDSRGRTSAGLEPTGKMNEGCGRSVMTSQVYARAKWHGDLWGILYAWYFPKDMQSDDGGGQKHDWASCVVWINNPEVPIPEKVAVSTSTYVDRYKIYKPPPYESAVGAVTWVVYYQDPENHNYHTVDITADISGNFDTLISWDHLTKEATAALNTVDFGPHAKVPFNDANFDDNLAKAYPN	N
11579_0_0_1	Gene of unknown function	0.999	21	PALR	23	MKTSVLAVAAAIAIANAAADSQPALRSEATPEEAAPGAVKTPDGNNKEMFWGGGPWGWGGGWGGPGWGGGWGGPGWGGGWGGGWGW	N
11632_0_0_1	Twin-arginine translocation pathway signal	0.958	19	ADLR	35	LERDFVALALLASVPQVLVVNPRNVPGKTVQELLADLRKRPGKLNYASAGAGTSHHLAGELFKLQTNTFITHIPYRGAGPALQDLIAGNVDMLFDGLGSSASHIKGGRIRALMVSGDKRNPAFPDVPCAAESGLPDYTVTTWYGLWAPKGTPADVQARIVEEVRKLGAAEELKTVWASNGADFGGMTQQQFSAMVSSEVKRWAQREDDEMPGEVTMTVGEGGLVHVMLRHPGRLNAMSRAMWRQLRTVFEAVHRSADARCVVVAGEGGAFCAGGDISEYPDFRFDAALLRDFHENDVWGGLSVMLDCDVPIVARIDGACMGAGVEIASCCDVRIAADTARFGAPIARLGFPMAPREAALVASAVGDTAARLMLLEAATFPAADMLQRGFLSR	N
11649_0_0_1	Iron-regulated outer membrane virulence protein	0.988	18	IKLR	83	ACLLALPGLAAAEAGADASTKDLDTVVVTASGSQQWIKDAPASISVISREDIERQPVPDLATLLSRVPGVTGGLSAVGEQSKIKLRGMPSNYTLVLVDGKRMGSSASTHYRPDLGRQDLNWIAPEQIERIEVVRGPMSSLYGSDAMGGVINIITRRIGDAWTGSATHSLTRPGDSKRGDTQQIGATFSGPLGERFGLRIGANSMRRESDQSNGGVYGNAYAGEKDRNVDALLQWTLSDAQALSLEAGHGVQQAFIDASLEKQDEGAWGASELKRSSLALNHDGTWSFGTSRLSAYWTEYTNDIGATGRSEATDTIIEGSLTTPFTLGVEHQFAAGGQWKRQQLTNTDTIGRAPIDYAGNAVSGSNLDVDTWALFVEDELKLHRTLALTVGARLDHHPQF…	N
11761_0_1_1	6-aminohexanoate-dimer hydrolase	0.999	25	RTLR	54	MQLKHFAGALAGSLVFATATAGVTAAKTPSYPDADASDPAKLGWMVGSPPPPDRTLRFDDGSYFQFPAMRWSVSHFRQLMPTVNVSRGLASAAPLAQALRDDIDELRFTPLGASQPMTWRDSLKANYTDGIVVLHKGRVVYERYFGVLKPEGQHGAMSVTKSFVGTLAAMLAAEGQLDPSRRVSEYVPELAVSAFGNATVRQLMDMTTGIRFSEDYADPQAEVWAHAAAGNPLPKAKDYTGPRSYYEFLQTVKPEGVHGKAFGYRTANTDALGWVLARVSGQSVADLLSERIWSRLGAEQDAYMSVDSTGTPFAGGGLNLGLRDLARFGEMLRNRGQFNGQQIVPAAA	N
11917_0_0_1	Extracellular solute-binding protein, family 5	0.999	22	FHLR	87	MSLLCKALLTAGLLSSVSLAQASNLVYCSEGSPGGFDPGQYTTGTDFDAASETIFNRLAEFERGGTKAQPGLATSWDISEDGLTYTFHLREGVKFHTTDYFKPSRPFNADDVLFTFNRMLNKDDPFRKAYPTEFPYFTDMGMDKNIARIEKVDEHTVRFTLNTVDAAFIQNMAMSFASIHSAEYAAQLLKAGKASDINQKPIGTG	N
12114_0_1_1	Conserved gene of unknown function	1	22	IYLR	60	MKVFSCQALLVATAALSAQAAADYIVTPGDTTPVMNQKHVQYIKQWTLTAGDDDDSIDAIYLRLAGNVFVSYVSDLPRDVLGYVNVSGSSEAVINGVVVGEDAKEAREFGEMGTVNDVYDVFADRSVSPFGVGLLNIHLRNTVTSGHLLTEIFLAVPDAVSEISSELSAKV	N
12223_0_0_1	SCP-like extracellular protein	0.997	21	TNLR	26	MMHIARSSLALLLVVTATSNGILEATNLRQRNLSGTTIATNVNTYTAYTDYASAMLTAVNKQRATSGLSPLCLNKKLHIAAQRQSNDMAANDFMDHVGSDGSTMAQRITQAGYDWETVAENVAAGHVDVDDVMVGWINSPGHLENIMGNYTMFGSAYAFNGEGTYQHYWTQEFGSSEVEQCDDSVLTTPYDTTAQNVD	N
12536_0_0_1	Carbonic anhydrase	0.991	20	LPLR	72	MKYIASISAVIAACAVTVSADISQDPVWGYRVNDSSVIQPDEWSEFWPSCGGSRQSPIDITPTARNGRRKKLPLRFSGQCSKYNLTEPHEPLEVDVVG	N
12653_0_0_1	Glucanase inhibitor protein 1	0.998	23	VGLR	46	MKICSTFAAAIVAFEAVATTVQAEHVQRSLILGGEVVPDYSKSYVVGLRTTAHGETFCTGTLIAPNYVLTTSWCGGLEPNFAAVGTRYINGTDDGERIPIELIVLHPMRFDEVDRQDFALLKLSTPAEYPCVELDTNGSYFEYGNTAKAMGWGDTAYPGVRSYELLMIDLPMWNDTACSVEYTLVRAEGCAGGEENRDMCVGDTGGPLVIENEGYPDTLVGMSTRGQGCGNAGIPGVFVRVNVIIDWIYETMATYQ	N
12672_0_0_1	Ribosomal protein L11 methyltransferase	0.925	18	LCLR	103	PLWDTLVLSALFPADSNALLLLAALESFDPELDWSNGSFRAVEDEDWERAWLDQFQPMDFGSRTWIVPWNHELPDAAQAADAAVVRLDPGLAFGSGTHPTTALCLRWLDQLAVDGLLQGQRVLDFGCGSGILALAALKLGAAEAIGVDNDPQALVATADNAERNGEQARMQVYLPQDEPVATYPIVVANILASALDALAELLAARVAVGGRIALSGILQGQEGELLQRYAAWFDDLQATQDGDWMRITGPTPPRRPLATFLRPAPEAEAAPETDARTPEPAMHDVAAPPRDPVDAPVPPRAETQPFDDAVIADEAVVVEPVVAAPVPQAVASDAPSFLGTSRPRALPVPRWHWGLVAALALLLILQSVLA	N
12949_0_0_1	Carbonic anhydrase	0.99	20	LPLR	72	MKYIASISAVIAACAVTVSADINQDPVWGYRVNDSSVIQPDEWFKFWPSCGGSRQSPIDITPTAWNGRRTKLPLRFSGQCSKYNLTEPHEPLEVDVVG	N
13251_0_0_1	Glucanase inhibitor protein 2	0.995	21	AGLR	46	MKFGSTLAAASIAIGAVATFAEPEHVQRELILGGSVVPQGSKTYMAGLRLSLDGETVCGGVLVSPWHVLTIPACTLFETAITHVAVGAHNLSGTEDGGEYIEVVSVQNHTLQNFSVVAYDFTLLTLNAPSNYTPIQLPKADDTDTVVDMWAKTMGWGATTYPIGPPSTELRGVELQVWDNIDCIHHFSFVGDTNVCAGGVKSEDSCSLDIGGPLVKE	N
13401_0_0_1	Conserved gene of unknown function	0.936	20	LELR	46	MMMAAALAAARVALLTDIEGNWQYVRNMVRQSSCLYLTSNGQEETLELRDDCMLVFGGDAGDKGHDTLKLLVSLKKRYPDRVVLLAGNRDVNKMRLTSELHETEMDLHS	N
13583_0_0_1	Conserved gene of unknown function	0.933	22	IGLR	101	MERFPRLGVGAMLSVALAICGCANLQTINRESGIPLAAGKGRAIHLDAQQRMVIFAAERYCAEPSPDALAAYASALGLGASHGSKSAANAATSLNSVAGSIGLRTQSITLMRDTLYRTCEAAMNGSLSDEQTAMLMARSQDLTAVVLAIEQLTGTVAAPPVTLTPGGSASGAATLLASTEALNAVGEAVSKAETERGTAETLKTEKEGLLTTASNDRDQAYELFVAKPGDGALEADYKEKLRLEGEARSVADQAKRDFESKDSAYQELKKTQQRISLAHDSSSLAVSSSVTSGASLGSFVYHSNVDDKTGVEIAEQVGLMVRRLLYKDYFAEA	N
13659_0_0_1	NPP1	0.999	20	TKLR	21	MNLWSILLVSAAAVGLSEASTKLRFDEVEAFPQPDPVTDIDKSGVRFKPSLLVTAGCQPYPAVDASGQTSAGNENQDPSYQGCSSSTHRSQVYGRVKWHRDQWAFMYAWYFPMDKPDSGSEETPFFSHDWTSVVVWITNPEVEPKIIGVATSWPASGYKTYKPVPAGSLDGDATKIEYKTDPGNNGYHDVDVTTKDGGQFQQLIMWDQMTEAAQNALNTADFGPNATVPFND	N
13711_0_0_1	PQQ-dependent dehydrogenase, methanol/ethanol family	1	25	SKLR	73	MKTHVLSSTLLAAGLALALPGATLAQAGLPSKGSPEHIRAVTSRIDSQSIRDNARSSKDWPSYGMDYSETRFSKLRQLDTANVKRLGLVWSYDLESTRGVESTPVVVDGIMYVTASWSVVHAVDVRTGKRLWSYDPGVDRANGFKGCCDVVNRGVAVYKGKVYVGAFDGRLVALDAATGQKVWEQDTIIDRAFSYTITGAPRVIKGKVLIGNGGAEYGVRGYVTAYDAETGAQQWRWFTVPGDPSKPFENEAMARAAKTWDPAG	N
13718_0_0_1	Extra-cytoplasmic solute receptor	1	28	PALR	108	MTHPLSRRAFTLAALSLAVGGAAPVVQAQPDAWPARPVKLVVPFPPGGGTDLVARGVGQKLAERLKQAVVIDNRPGASTIIGSDAVAKAAPDGYTLLLSGSTSYTVNPALRSKLPYDPLRDLAPILIVARTPLVLVVNAEKPWRHVNDLIAAAKAQPRSLHYPTFGPGSAPHLAGELFALAAGVQLQDVPYKGSAQAIMALMSGEIELAVDTVPSVAPHIKSGKLRALGIVGSTRASLLPGVPTLGELRLPDAVFDGWYALSAPRQTPQAIVDQLARETTAAMADPGLQTQLRNQGMEPVAIGATMFRQMMEQEISRYRALAHRVSLVVD	N
14547_0_1_1	Conserved gene of unknown function	0.989	23	TFLR	79	MIGRGVRALLVFVAVACLVACEARYRDVSHRQAHRARIGQDCELTTSMRAHGVTQPGSPYRQTDYVSIWNPGFTGPEMTFLRILEPGTRMRIVAARACTNCLGRRIDYQVEVSPTPVEFESKPAYLQAESLSPDQLRCQRPSAA	N
14568_0_0_1	Metallopeptidase	0.987	20	EILR	91	MNVRNLVPLGLTIAIAASLAACGKNETAPAASADAKPAFDLSQIKTPLISLNSADLDPAIPACTDLNGFVNSKWLKANPVPGDQTTWGSFEILRERSLEVQHALVQQAAASQAKAGSVEAKIGDIWKTGNDEAKIEAARLAPLQPQLDKIAALNDTAAITRYLRDSQAEGKGVLFSLFANADYKDSANVIAYVGQGGLGLPEKGYYFDDAQAKIRDAYVAYIAQVLTLSGVDAAQAAEQAKAVMAFETRLAKASMSRIEMRDPAKRYNPLSAAEADRLTPNFSWTALFETLKVPAAQKFSLAQPGFFGEMDKMLADVPASTWQAYLRFHTIDDASPYLSS	N
14652_0_1_1	Nucleotide sugar epimerase	0.952	19	LDLR	53	MTLLLTGAAGFIGAYTARALLEAGQAVVGLDNFNDYYDPQIKRDRVAALCPSLDLRTLDLTDREGLAALFDEVKPSAVIHLAAQAGVRYSLENPHAYIDSNLVGFVNMLELCRHGGVQHLVYASSSSVYGDSATPPFSEDQRVDQPRSLYAATKAANELMAHTYAQLYGLHATGLRFFTVYGPWGRPDMAPLLFSRAVLAGRPIDVFNEGRMQRDFTHVSDIVSGILGALAHPSDGPVPHR	N
14751_0_0_1	2-amino-4-hydroxy-6-hydroxymethyldihydropteridine pyrophosphokinase	0.904	17	TRLR	32	MTLAWIGLGANLGDAAATVGAAIAALDGLPGTRLRQASRLYATPAWGNEDQPPFVNAVASVETTLPADELLQAMLALEQRFGRVRDPAVHWGPRALDLDLLLYGAQVLDQPGLQVPHPYLHARAFVLVPLAEIAPDLAIPGHGRVRDAVMRVDACGIAPIG	N
14771_0_0_1	Two-component system sensor-response regulator hybrid protein	0.97	15	NELR	76	MTVLPYTLFLTGTLGVALCPEHAETASGLLQCAESAMEQAKHEGMNLVRLYRRGAAITARSDSIIARQIVNAIHHNELRLFYQPQINAHDGRVIGMETLLRWYSPALGLLVPERFMHVAEKLGVIVQIGDWVLRNAFKQARVWRDWGFDDFEIAVNVSTLQLLRPSFVSEVLEAMQEAGIPPQMVVLEVRQNALAKDMNLVHRTLAQLAREGVRLTLDDFGMGDSNLDSLVRFSVDKIKIDRNFVKGVPSGNREVAITCAIIAMGHQLGMKVIAHGVETDTQLGFLRRNQCDMFQGHLFGEPMSAEDAGA	N
14864_0_0_1	Secreted RxLR effector peptide protein	1	15	RMLR	47	MRLLFILTMAAVTLAVSVDGAMDDAELWRVAAQDQTRSSRTESGTKRMLRYEDDGVMDYPTQESKRPFIEDRLKDSLKSPEAKTALYEKWYKEGHSVMDVTKGLMHSGNREVHGTYRKLVKGYAAYFRNQQPRQNSQ	N
15278_0_1_1	Transporter, hydrophobe/amphiphile efflux-1 (HAE1) family	1	22	FALR	14	MMLLFAAIVAILVFALRQLPSAFLPEEDQGYFMTSIQLPADATAERTLDVVKRYEEHVAQRPGIASSISVLGFSFAGSGPNAAMAFTTLKDWDQRNGATAGEEVSLAQKAMEHAPEGAIMVLQPPAIDELGTSSGFTMYLQDRTGQGHAALKSATDQLLALAGSSSVLGSAYQDSLPSGTSVRLEIDRQKAQALGVGFAAISETLSTAMGSLYVNDFPNAGRMQQVIVQADAPARMQIDDVLRLNVRNAAGGMVPLAEFATPVWSETPLQ	N
16008_0_0_1	Hypothetical F-box and leucine rich repeat containing protein	0.906	18	PSLR	39	LQARHLIKVTLVGSPALAHLGFAGCSQLETVMVDPEDLPSLRQLDLSSCAKLTRVHVTSKVLESLDLSRNDKLQYLVLDLERVVELDLSFLKGLTHLYIRSPSLRRLNLRGCSQLMQTSVSCPNLEL	N
16867_0_0_1	NPP1	0.997	19	PMLR	49	MNLRSTLFVFAATLGLIDAKSIPYDQVHPFKQPEASIDPFVTVPMEFQPMLRIASGCHPYPAVNAAGETSAGLEPIGRKNESCEGSPLGSQVYARMSYFKGKWAIMYAWYFPKNQQEDGSPGIRHDWP	N
17271_0_0_1	Outer membrane protein	0.996	22	RDLR	80	MEAIPMKSASLFLSIAAALALAGCSTLAPKDTAVAPAIPAQWPAEAAQGQVADVAAVGWRDFFTDPRLQQVIEQSLQNNRDLRVAVLNVERARGQYRVQRADRVPGVAVTGQMQRQGTDAGVSEQFTAGVGVAEFELDLFGRVRNLSEAALQQYFAVAANRRNAQLSLVAETATAWLTYGADAQQLKIAEATLKTYEDSLRLAEARHERGGSSALELTQTRTLVETARTDAARLRGQLAQDRNALALLA	N
17394_0_0_1	Secreted RxLR effector peptide protein	0.994	22	KSLR	35	MRTIIYILAIALFVICTDDARATAPLHVPATRHKKSLRRALSTANEERMFIVEVVISEIRKIWWLWLGKSVRDVKQILKLEGLTGNALKSAENYKHLEAFKLVLEARWMNQELDNMRTSHDYWLSMNLNEDSSPESDEFQKYLRYAALEDERLYKKWSVGSTDDSVGLDSGETETEVEAKVKMWLALDREQAYVRHVLGIDYRNRKKSRFYNCYERFVKFKTGDLDAIVYR	N
17454_0_0_1	Glutaredoxin	1	32	YALR	78	MQSSPSLGHGALRHLMPCLALACLAAALPAAAQQVYRIVGPDGKVTFSDRPAQSAQQQAAPAAQAVAGAPDSNAGLPYALRQIASRFPVTLYSSSDCTPCDSARQLLQSRGIPYAERLVQTEADAAALNKLSGQTGLPFATIGKQFLTGFSSSEWTQYLDAAGYPASSQLPA	N
17684_0_0_1	Glycosyl transferase, family 2	0.926	24	TPLR	103	MGGWAEEQWFALFQIGVLLERSGAEPASVREAYLTAYAARPQRAEPLCELARYHRERSEFALACLYAHQAAALPRPAEDILFIDAQVYAWRALDELAVSAFYTPLRDLGRAALQQLLAERRYPASEQARIEANRPFYGL	N
17802_0_0_1	ABC transporter family protein	0.937	23	EALR	74	GCGKSTLLRLVAGLDAPTAGAVAQDGTAITEPDPSRIVVFQDPTLFPWRTVRGNVALGLQARGLLDSQAHRIDEALRLVGLEDFADSHPHQLSGGMAQRAALARALVNDPRLLILDEPLGKLDSLTRLAMQSEILKIWQRAGFSVLLVTHDVEEALFLAHRVLVFSQRPARIVAEIDVDLPYPRQRGHARLSELRHEALRHLGLDQTW	N
18143_0_0_1	NPP1	0.995	19	PQLR	48	MNLRVFCLGVIACVAAVKAKMIDYESVHPFAQPVPVTNSEKSAVKYKPQLRISSGCYPYPAVQADGAASKGLEWAFFPGDECKAAPKLGSQVYSRSRWYKGKWAIMYAWYFPRSYILHFPVWHLHQHYWMYGIVWLDSPNPDNSTMLGVSMSTGIFNTEISQVESKFVVNDTTVKFETYKSELGTGMAIRLTTDPGETQDLITWEQLTGEARSALIKTDYNLGLLSNWVKMPLKDGVF	N
18480_0_0_1	Carbohydrate esterase	0.97	25	AALR	46	MSAFRRMVLVLDLLAYACNIRRSLCQQHALLQQNVPRLSWSKHVRAALRYTSVGQLIATSEYLLCLVKPQLAARIGGLLLRTPRECRVNCRYGTHKRNTLDVYGVQEGQAKPVLVFMHGGAWSFGHKWQYALVGEYLSTQNFLVAVINYR	N
19494_0_0_1	Prolyl oligopeptidase family protein	1	22	IMLR	61	MIRGILAALVATLAFASFSASAQVDVQAFVRKDKFDDIKLSPNGDYYAATVRLEDRTGLAIMLRSDNKLTARFVLGKNTHVSGFWWVNPERVLIAISEKYGALDEPQPTGELYGINVDGTKAEMLVGYRVESRGAGTRIQPKKVEDVAAFLVDTLPGDDKNVIIRVWPFSEDPYTRAERMDVYTGRRTQVARAPVRRASFVTDNTGTVRFASGAASDN	N
19552_0_0_1	Thioredoxin reductase 1	0.976	27	DSLR	73	MARPVLPTFTAVSVLYSTALLAPTNEAHQIVLLPEPQWTTQDKDTRFNPLAFLEDQGFKTQEDFTAWRSSNYDSLRAFMDNAKYEVTSGADFSCGFTDANGTPQPIPANGAFRSTGYTHDGPCEAWIDDDMVMEGANCHEEYPGKDHTLDYSSCEGTCILRWYWLGVRNLKGEYSWQVYKNCIPLIGSGGGGGGSPDSEPSGSPASQSKDSDKGP	N
19648_0_0_1	NPP1	0.991	19	TKLR	21	MNLWSILCVSTAAVGLSEASTKLRYDEVEAFKEPDPVTHTDKSGVRFKPSLLVSSGCEPYPAVDASGQTSAGNEAGDVSEKGCYGLTHGFQVYGRAMWHRNRWAIMYAWYLPMDMPGEVRPIFSHDWPSVVVWIDNPAIPEPKIIGVATSWFVTQYKTFKPLPPGPIDGNAVRFEYKDDPDNYDYQNVDLTIERGGKFQPLI	N
20448_0_0_1	Gene of unknown function	0.967	20	CALR	16	MRIAVSQVSILALQICALRALQISSYAMVTLELLWSSRVTMETRVTSWLVCRIVTATAPKTFLLPSRPFQPLLTGSATLWRKTR	N
21145_0_0_1	NPP1	0.996	19	PSLR	48	MNLWSVLFVSIAAVGFIKAESLPPNEVEPFRQPAAFTITEKAAVWFKPSLRIVSGCRPYAAVDTAGRTNAGYTTFLGMQEGCETPPKGTQIYGRSKWHKQLWGNMYAWYFPKDQTSVMDRQYNNSHPHEWTSVIVWLDNPAISSPKIIALATSWFVTHYKKYYPPPADVIAGNTTKIEYRQDYQNNFLHNVDVTSSDGGEFQELILWEQLTPQSQRALSTTDFGPLNSV	N
24097_0_0_1	Glutamate synthase domain family protein	0.979	23	QQLR	95	EAGITTGARFAAGLVFLPHDTEAADACRTQLQAQVEAVGCKVAGWREVPTDDSVCGQLARDTLPRIEQVFVDAGVGQDDAGFALALFLARRRSEQQLRDHADFYVTTLTPDAISYKGMVLPDKLSRFYPDLQRRELASSAIVFHQRFSTNTLPRWPLAHP	N
25324_0_0_1	3-hydroxybutryl-CoA dehydratase	0.995	26	LALR	58	RLLRLCGRAATLELCLLGAPINAARALELGIVNEVVPADALDNRVQDVARQLARSAPLALRGLLDAVHVGGECSLEAGLEYESAQFGLLFATEDMREGTSAFLQRRPPAFQNR	N
25752_0_1_1	oxoprolinase	0.953	22	HELR	22	MKAAGVEAVAILFLHSYANAAHELRARDILADMLPDVAISASVEVNAEFREYERGSTAVLNAYLRPVMNRYLSSLSGMLQDEKEGLGLAADRPVMVMDAAGGLMSLEGARLKPVHTVLSGPAGGVVASAHVAKLAGIADIITMDIGGTSTDISLIRDGRPE	N
25900_0_1_1	Conserved gene of unknown function	0.935	17	QTLR	31	MLRWVAEVLAGVLGVTTECLLDAQQLIVLGQTLRAARGTCLNLAGGQAHRQVGDVRILGLTTAVRRHDTPTVLLREYDGIHALGDTADLIHLE	N
26150_0_0_1	Necrosis-inducing	0.996	19	PSLR	48	MNLWSVLFVSIAAVGFIKAESLPPNEVEPFRQPAAFTITEKAAVWFKPSLRIVSGCRPYAAVDTAGRTNAGYTTFLGMQEGCSDPTKITQIYGRSKWHKQLWAN	N
36415_0_0_1	Gene of unknown function	0.9	17	PILR	14	MTVFIHLLNLFLSPILRSPLSSTNHSSSFHLVAIRTLRFKPTAQSAKV	N
38285_0_0_1	Enoyl-CoA hydratase/isomerase	0.978	18	CDLR	27	MNSLGVVFIAALEGHALGLGAEFAWACDLRVMASEDAFIGQPEVLLGIMPG	N
PcQNE	Ps. cubensis QXLR nuclear-localized effector	0.918	20	QLLR	52	MMPPAKLVAYIAVASSIVLARYEASTDITSTSDASKLSISAPSDPVRHDTKQLLRTSDTAVTKDNEERMFNAAGLKRASTMSHFADVHGLPHEPLAPHLHDTYDPAGAPHPPVLPYTGEAKAHEDLQHAASTSNPLKKISPADTQLTEEENSEAEMLKEIMTLIHPAAPETLKRKRPEGTEIQFRWKESEIINLYTKHMDQFLSIMNEWWLSNIGPYKFKGRITQNHLPIRISNAYGNFHAAKNNEVYKHFLDWHNDNIPPREIDNEINAVLPEARKEALVARFMDDYKEFYEKERKHETDRMKLLAEDTEPEEAERLKSKKWDRLRVVLKVRSSQRKTKFTLQWFRKHPNEFLLKSIQEGTPPEDIRSVLGLARLEGLKLFKHPNYEYYLKYLKLWFQ…	Y
PscRXLR1	Ps. cubensis RXLR protein 1	0.966	26	RFLR	70	MVWLQLKKSGLGFTMSLSAVYGAVYAAANSVPAGKIDSGKKAMRHLENLPLLLASDSLESVSTEGKWLPRFLRQAIMRSIANRIAGIILVSTSAFLASCIATLVKEDAVKLAPVEILFWRSLVSWLLTLVSS	Y
